# Supplementary material for: The role of the Basic Public Health Service program in the control of hypertension in China: Results from a cross-sectional health service interview survey
Source: PLoS One. 2021 Jun 18;16(6):e0217185. doi: 10.1371/journal.pone.0217185 (PMC8213048; doi:10.1371/journal.pone.0217185)
Supplement: S1 Data — (CSV) [file pone.0217185.s002.csv]

ID_household	ID_individual	Rural	Hypertension	age	Gender	Hukou	Education	Insurance	Exercising	H_Control_fail	H_Management	income_PC	smoke_cat	drink_much	feelwell	compl_freq	feelwell_0to10	QX_new	ECW	qx_Province	H_per_household	select_1perHousehold	AvTown_fnum	BlockVill_fnum	IMS
1111001	111100101	urban	yes	66	female	urban	Junior high school	Urban emloyee basic medical insurance	6 times or over a week	no	yes	26938-50968	none	<3 per week	85	Everyday according to doctors' advice	9	Xicheng of Beijing	Eastern	Beijing	1 person	1	111	1111	100%
1111002	111100202	urban	yes	75	male	urban	Middle specialist	Urban emloyee basic medical insurance	Never exercise	no	yes	10888-17631	none	<3 per week	70	Everyday according to doctors' advice	7	Xicheng of Beijing	Eastern	Beijing	2 persons	1	111	1111	100%
1111002	111100201	urban	yes	69	female	urban	Middle specialist	Urban emloyee basic medical insurance	6 times or over a week	no	yes	10888-17631	none	<3 per week	60	Everyday according to doctors' advice	6	Xicheng of Beijing	Eastern	Beijing	2 persons		111	1111	100%
1111003	111100301	urban	yes	68	male	urban	Senior high school	Urban emloyee basic medical insurance	6 times or over a week	no	yes	17632-26937	none	<3 per week	80	Everyday according to doctors' advice	8	Xicheng of Beijing	Eastern	Beijing	2 persons	1	111	1111	100%
1111003	111100302	urban	yes	64	female	urban	Junior high school	Urban emloyee basic medical insurance	6 times or over a week	no	yes	17632-26937	none	<3 per week	90	Everyday according to doctors' advice	9	Xicheng of Beijing	Eastern	Beijing	2 persons		111	1111	100%
1111004	111100401	urban	yes	71	female	urban	Junior high school	Urban emloyee basic medical insurance	3-5 times a week	no	yes	17632-26937	none	<3 per week	80	Everyday according to doctors' advice	8	Xicheng of Beijing	Eastern	Beijing	1 person	1	111	1111	100%
1111005	111100502	urban	yes	68	female	urban	Middle specialist	Urban emloyee basic medical insurance	6 times or over a week	no	yes	17632-26937	none	<3 per week	80	Everyday according to doctors' advice	8	Xicheng of Beijing	Eastern	Beijing	2 persons	1	111	1111	100%
1111005	111100503	urban	yes	74	male	urban	Junior high school	Urban emloyee basic medical insurance	6 times or over a week	no	yes	17632-26937	none	<3 per week	80	Everyday according to doctors' advice	8	Xicheng of Beijing	Eastern	Beijing	2 persons		111	1111	100%
1111007	111100701	urban	yes	79	female	urban	Never studied	Urban emloyee basic medical insurance	6 times or over a week	no	yes	26938-50968	none	<3 per week	80	Everyday according to doctors' advice	8	Xicheng of Beijing	Eastern	Beijing	1 person	1	111	1111	100%
1111009	111100901	urban	yes	71	female	urban	Never studied	Urban emloyee basic medical insurance	6 times or over a week	no	yes	26938-50968	none	<3 per week	70	Everyday according to doctors' advice	7	Xicheng of Beijing	Eastern	Beijing	1 person	1	111	1111	100%
1111010	111101002	urban	yes	65	female	urban	Junior high school	Urban emloyee basic medical insurance	Never exercise	no	yes	26938-50968	none	<3 per week	70	Everyday according to doctors' advice	7	Xicheng of Beijing	Eastern	Beijing	1 person	1	111	1111	100%
1111011	111101101	urban	yes	66	male	urban	Junior high school	Urban emloyee basic medical insurance	6 times or over a week	no	yes	17632-26937	none	<3 per week	80	Everyday according to doctors' advice	8	Xicheng of Beijing	Eastern	Beijing	1 person	1	111	1111	100%
1111012	111101201	urban	yes	73	female	urban	Senior high school	Urban emloyee basic medical insurance	6 times or over a week	no	yes	26938-50968	none	<3 per week	70	Everyday according to doctors' advice	7	Xicheng of Beijing	Eastern	Beijing	1 person	1	111	1111	100%
1111013	111101301	urban	yes	69	male	urban	Senior college	Urban emloyee basic medical insurance	6 times or over a week	no	yes	0-4747	none	<3 per week	80	Everyday according to doctors' advice	8	Xicheng of Beijing	Eastern	Beijing	1 person	1	111	1111	100%
1111014	111101402	urban	yes	59	male	urban	Junior high school	Urban emloyee basic medical insurance	3-5 times a week	no	yes	>50968	none	<3 per week	85	Everyday according to doctors' advice	9	Xicheng of Beijing	Eastern	Beijing	2 persons	1	111	1111	100%
1111014	111101401	urban	yes	57	female	urban	Middle specialist	Urban emloyee basic medical insurance	3-5 times a week	no	yes	>50968	none	<3 per week	70	Everyday according to doctors' advice	7	Xicheng of Beijing	Eastern	Beijing	2 persons		111	1111	100%
1111015	111101502	urban	yes	78	female	rural	Junior high school	Urban emloyee basic medical insurance	Never exercise	no	yes	26938-50968	none	<3 per week	60	Everyday according to doctors' advice	6	Xicheng of Beijing	Eastern	Beijing	1 person	1	111	1111	100%
1111017	111101702	urban	yes	76	female	urban	Primary school	Urban emloyee basic medical insurance	6 times or over a week	no	yes	26938-50968	none	<3 per week	90	Everyday according to doctors' advice	9	Xicheng of Beijing	Eastern	Beijing	1 person	1	111	1111	100%
1111018	111101801	urban	yes	73	male	urban	Senior high school	Urban emloyee basic medical insurance	3-5 times a week	no	yes	26938-50968	none	<3 per week	85	Everyday according to doctors' advice	9	Xicheng of Beijing	Eastern	Beijing	1 person	1	111	1111	100%
1111019	111101902	urban	yes	61	female	urban	Junior high school	Urban emloyee basic medical insurance	No more than 1 time a week	no	yes	10888-17631	none	<3 per week	80	Everyday according to doctors' advice	8	Xicheng of Beijing	Eastern	Beijing	1 person	1	111	1111	100%
1111023	111102302	urban	yes	68	female	urban	Junior high school	Urban emloyee basic medical insurance	6 times or over a week	no	yes	26938-50968	none	<3 per week	80	Everyday according to doctors' advice	8	Xicheng of Beijing	Eastern	Beijing	1 person	1	111	1111	100%
1111024	111102402	urban	yes	63	female	urban	Middle specialist	Urban emloyee basic medical insurance	3-5 times a week	yes	yes	26938-50968	none	<3 per week	80	Everyday according to doctors' advice	8	Xicheng of Beijing	Eastern	Beijing	1 person	1	111	1111	100%
1111025	111102501	urban	yes	61	male	urban	Junior high school	Urban emloyee basic medical insurance	6 times or over a week	no	yes	26938-50968	11ÔÂ20ÈÕ	=>3 per week	80	Everyday according to doctors' advice	8	Xicheng of Beijing	Eastern	Beijing	1 person	1	111	1111	100%
1111026	111102602	urban	yes	66	female	urban	Junior high school	Urban emloyee basic medical insurance	3-5 times a week	no	yes	26938-50968	none	<3 per week	70	Everyday according to doctors' advice	7	Xicheng of Beijing	Eastern	Beijing	1 person	1	111	1111	100%
1111027	111102701	urban	yes	81	female	urban	Junior high school	Urban emloyee basic medical insurance	Never exercise	no	yes	17632-26937	none	<3 per week	50	Everyday according to doctors' advice	5	Xicheng of Beijing	Eastern	Beijing	1 person	1	111	1111	100%
1111028	111102802	urban	yes	78	female	urban	Senior college	Urban emloyee basic medical insurance	6 times or over a week	no	yes	26938-50968	none	<3 per week	60	Everyday according to doctors' advice	6	Xicheng of Beijing	Eastern	Beijing	2 persons	1	111	1111	100%
1111028	111102801	urban	yes	78	male	urban	University or higher	Urban emloyee basic medical insurance	6 times or over a week	no	yes	26938-50968	none	<3 per week	70	Everyday according to doctors' advice	7	Xicheng of Beijing	Eastern	Beijing	2 persons		111	1111	100%
1111029	111102902	urban	yes	67	female	urban	Junior high school	Urban emloyee basic medical insurance	3-5 times a week	no	yes	4748-10887	none	<3 per week	80	Everyday according to doctors' advice	8	Xicheng of Beijing	Eastern	Beijing	2 persons	1	111	1111	100%
1111029	111102901	urban	yes	66	male	urban	Junior high school	Urban emloyee basic medical insurance	6 times or over a week	no	yes	4748-10887	11ÔÂ20ÈÕ	=>3 per week	75	Everyday according to doctors' advice	8	Xicheng of Beijing	Eastern	Beijing	2 persons		111	1111	100%
1111030	111103001	urban	yes	83	female	urban	Junior high school	Other social medical insurance	6 times or over a week	no	yes	26938-50968	none	<3 per week	90	Everyday according to doctors' advice	9	Xicheng of Beijing	Eastern	Beijing	1 person	1	111	1111	100%
1111031	111103101	urban	yes	71	male	urban	Senior college	Urban emloyee basic medical insurance	6 times or over a week	no	yes	26938-50968	none	<3 per week	80	Everyday according to doctors' advice	8	Xicheng of Beijing	Eastern	Beijing	1 person	1	111	1111	100%
1111032	111103201	urban	yes	72	male	urban	Junior high school	Urban emloyee basic medical insurance	6 times or over a week	no	yes	26938-50968	none	<3 per week	60	Everyday according to doctors' advice	6	Xicheng of Beijing	Eastern	Beijing	2 persons	1	111	1111	100%
1111032	111103202	urban	yes	67	female	urban	Technical college	Urban emloyee basic medical insurance	6 times or over a week	no	yes	26938-50968	none	<3 per week	80	Everyday according to doctors' advice	8	Xicheng of Beijing	Eastern	Beijing	2 persons		111	1111	100%
1111034	111103401	urban	yes	75	female	urban	University or higher	Urban emloyee basic medical insurance	3-5 times a week	no	yes	26938-50968	none	<3 per week	85	Everyday according to doctors' advice	9	Xicheng of Beijing	Eastern	Beijing	1 person	1	111	1111	100%
1111035	111103502	urban	yes	68	female	urban	Junior high school	Urban emloyee basic medical insurance	Never exercise	no	yes	26938-50968	none	<3 per week	80	Everyday according to doctors' advice	8	Xicheng of Beijing	Eastern	Beijing	2 persons	1	111	1111	100%
1111035	111103501	urban	yes	68	male	urban	Primary school	Urban emloyee basic medical insurance	3-5 times a week	no	yes	26938-50968	none	<3 per week	80	Everyday according to doctors' advice	8	Xicheng of Beijing	Eastern	Beijing	2 persons		111	1111	100%
1111037	111103702	urban	yes	67	female	urban	Junior high school	Urban emloyee basic medical insurance	6 times or over a week	no	yes	26938-50968	none	<3 per week	90	Everyday according to doctors' advice	9	Xicheng of Beijing	Eastern	Beijing	2 persons	1	111	1111	100%
1111037	111103703	urban	yes	92	male	urban	Primary school	Urban emloyee basic medical insurance	6 times or over a week	no	yes	26938-50968	none	<3 per week	80	Everyday according to doctors' advice	8	Xicheng of Beijing	Eastern	Beijing	2 persons		111	1111	100%
1111039	111103901	urban	yes	67	male	urban	Middle specialist	Urban emloyee basic medical insurance	6 times or over a week	no	yes	>50968	11ÔÂ20ÈÕ	=>3 per week	100	Everyday according to doctors' advice	10	Xicheng of Beijing	Eastern	Beijing	1 person	1	111	1111	100%
1111040	111104001	urban	yes	67	male	urban	Junior high school	Urban emloyee basic medical insurance	6 times or over a week	no	no	17632-26937	11ÔÂ20ÈÕ	=>3 per week	80	Everyday according to doctors' advice	8	Xicheng of Beijing	Eastern	Beijing	1 person	1	111	1111	100%
1111041	111104102	urban	yes	68	female	urban	Junior high school	Urban emloyee basic medical insurance	6 times or over a week	no	yes	4748-10887	none	<3 per week	70	Everyday according to doctors' advice	7	Xicheng of Beijing	Eastern	Beijing	2 persons	1	111	1111	100%
1111041	111104101	urban	yes	70	male	urban	Senior high school	Urban emloyee basic medical insurance	6 times or over a week	no	yes	4748-10887	1ÔÂ10ÈÕ	<3 per week	80	Everyday according to doctors' advice	8	Xicheng of Beijing	Eastern	Beijing	2 persons		111	1111	100%
1111044	111104401	urban	yes	39	male	urban	University or higher	Urban emloyee basic medical insurance	6 times or over a week	no	yes	>50968	11ÔÂ20ÈÕ	<3 per week	70	Everyday according to doctors' advice	7	Xicheng of Beijing	Eastern	Beijing	1 person	1	111	1111	100%
1111045	111104501	urban	yes	68	female	urban	Junior high school	Urban emloyee basic medical insurance	6 times or over a week	no	yes	10888-17631	none	<3 per week	90	Everyday according to doctors' advice	9	Xicheng of Beijing	Eastern	Beijing	1 person	1	111	1111	100%
1111046	111104602	urban	yes	70	female	urban	Middle specialist	Urban emloyee basic medical insurance	6 times or over a week	no	yes	17632-26937	none	<3 per week	70	Everyday according to doctors' advice	7	Xicheng of Beijing	Eastern	Beijing	1 person	1	111	1111	100%
1111047	111104702	urban	yes	76	female	urban	Never studied	Urban emloyee basic medical insurance	6 times or over a week	no	yes	10888-17631	none	<3 per week	60	Everyday according to doctors' advice	6	Xicheng of Beijing	Eastern	Beijing	2 persons	1	111	1111	100%
1111047	111104701	urban	yes	84	male	urban	Primary school	Urban emloyee basic medical insurance	6 times or over a week	no	yes	10888-17631	none	<3 per week	80	Everyday according to doctors' advice	8	Xicheng of Beijing	Eastern	Beijing	2 persons		111	1111	100%
1111049	111104901	urban	yes	74	male	urban	Senior high school	Urban emloyee basic medical insurance	1-2 times a week	no	yes	26938-50968	none	<3 per week	80	Everyday according to doctors' advice	8	Xicheng of Beijing	Eastern	Beijing	1 person	1	111	1111	100%
1111050	111105001	urban	yes	57	male	urban	Junior high school	Urban emloyee basic medical insurance	6 times or over a week	no	yes	26938-50968	11ÔÂ20ÈÕ	=>3 per week	70	Everyday according to doctors' advice	7	Xicheng of Beijing	Eastern	Beijing	1 person	1	111	1111	100%
1112001	111200101	urban	yes	66	male	urban	Senior college	Urban dweller basic medical insurance	6 times or over a week	no	yes	>50968	none	<3 per week	80	Everyday according to doctors' advice	8	Xicheng of Beijing	Eastern	Beijing	1 person	1	111	1112	100%
1112002	111200201	urban	yes	64	male	urban	Senior college	Urban dweller basic medical insurance	6 times or over a week	no	yes	26938-50968	none	<3 per week	80	Everyday according to doctors' advice	8	Xicheng of Beijing	Eastern	Beijing	1 person	1	111	1112	100%
1112004	111200401	urban	yes	66	male	urban	Senior college	Urban dweller basic medical insurance	6 times or over a week	no	yes	26938-50968	none	=>3 per week	30	Everyday according to doctors' advice	3	Xicheng of Beijing	Eastern	Beijing	2 persons	1	111	1112	100%
1112004	111200402	urban	yes	67	female	urban	Senior high school	Urban dweller basic medical insurance	3-5 times a week	no	yes	26938-50968	none	<3 per week	50	Everyday according to doctors' advice	5	Xicheng of Beijing	Eastern	Beijing	2 persons		111	1112	100%
1112005	111200501	urban	yes	83	male	urban	University or higher	Other social medical insurance	Never exercise	no	yes	>50968	none	<3 per week	50	Everyday according to doctors' advice	5	Xicheng of Beijing	Eastern	Beijing	1 person	1	111	1112	100%
1112006	111200601	urban	yes	50	female	urban	University or higher	Urban emloyee basic medical insurance	1-2 times a week	no	yes	26938-50968	none	<3 per week	70	Everyday according to doctors' advice	7	Xicheng of Beijing	Eastern	Beijing	1 person	1	111	1112	100%
1112007	111200701	urban	yes	79	male	urban	University or higher	Other social medical insurance	Never exercise	no	yes	26938-50968	none	<3 per week	20	Everyday according to doctors' advice	2	Xicheng of Beijing	Eastern	Beijing	2 persons	1	111	1112	100%
1112007	111200702	urban	yes	72	female	urban	Junior high school	Other social medical insurance	Never exercise	no	yes	26938-50968	none	<3 per week	30	Everyday according to doctors' advice	3	Xicheng of Beijing	Eastern	Beijing	2 persons		111	1112	100%
1112008	111200802	urban	yes	64	female	urban	Middle specialist	Other social medical insurance	6 times or over a week	no	yes	26938-50968	none	<3 per week	80	Everyday according to doctors' advice	8	Xicheng of Beijing	Eastern	Beijing	2 persons	1	111	1112	100%
1112008	111200801	urban	yes	72	male	urban	University or higher	Other social medical insurance	6 times or over a week	no	yes	26938-50968	none	<3 per week	80	Everyday according to doctors' advice	8	Xicheng of Beijing	Eastern	Beijing	2 persons		111	1112	100%
1112009	111200902	urban	yes	76	female	urban	Senior high school	Urban dweller basic medical insurance	3-5 times a week	no	yes	>50968	none	=>3 per week	90	Everyday according to doctors' advice	9	Xicheng of Beijing	Eastern	Beijing	2 persons	1	111	1112	100%
1112009	111200901	urban	yes	79	male	urban	Middle specialist	Urban dweller basic medical insurance	3-5 times a week	no	yes	>50968	none	=>3 per week	90	Everyday according to doctors' advice	9	Xicheng of Beijing	Eastern	Beijing	2 persons		111	1112	100%
1112010	111201001	urban	yes	70	female	urban	Senior college	Urban dweller basic medical insurance	Never exercise	no	no	26938-50968	none	<3 per week	40	Everyday according to doctors' advice	4	Xicheng of Beijing	Eastern	Beijing	1 person	1	111	1112	100%
1112011	111201102	urban	yes	59	male	urban	Middle specialist	Urban dweller basic medical insurance	3-5 times a week	no	yes	26938-50968	none	<3 per week	80	Everyday according to doctors' advice	8	Xicheng of Beijing	Eastern	Beijing	2 persons	1	111	1112	100%
1112011	111201101	urban	yes	56	female	urban	Senior high school	Urban dweller basic medical insurance	1-2 times a week	no	yes	26938-50968	none	<3 per week	80	Everyday according to doctors' advice	8	Xicheng of Beijing	Eastern	Beijing	2 persons		111	1112	100%
1112012	111201202	urban	yes	81	male	urban	Middle specialist	Urban dweller basic medical insurance	Never exercise	no	no	26938-50968	none	<3 per week	70	Everyday according to doctors' advice	7	Xicheng of Beijing	Eastern	Beijing	1 person	1	111	1112	100%
1112015	111201501	urban	yes	79	female	urban	Primary school	Urban dweller basic medical insurance	6 times or over a week	no	yes	>50968	none	<3 per week	70	Everyday according to doctors' advice	7	Xicheng of Beijing	Eastern	Beijing	1 person	1	111	1112	100%
1112016	111201601	urban	yes	82	male	urban	Senior college	Other social medical insurance	6 times or over a week	no	yes	26938-50968	none	<3 per week	70	Everyday according to doctors' advice	7	Xicheng of Beijing	Eastern	Beijing	1 person	1	111	1112	100%
1112017	111201701	urban	yes	84	female	urban	University or higher	Other social medical insurance	1-2 times a week	no	yes	26938-50968	none	<3 per week	70	Everyday according to doctors' advice	7	Xicheng of Beijing	Eastern	Beijing	1 person	1	111	1112	100%
1112018	111201801	urban	yes	63	female	urban	Senior college	Urban dweller basic medical insurance	1-2 times a week	no	yes	10888-17631	none	<3 per week	70	Everyday according to doctors' advice	7	Xicheng of Beijing	Eastern	Beijing	1 person	1	111	1112	100%
1112019	111201901	urban	yes	86	male	urban	University or higher	Other social medical insurance	Never exercise	no	no	>50968	none	<3 per week	70	Everyday according to doctors' advice	7	Xicheng of Beijing	Eastern	Beijing	1 person	1	111	1112	100%
1112020	111202001	urban	yes	80	male	urban	Senior high school	Urban dweller basic medical insurance	Never exercise	no	yes	17632-26937	none	<3 per week	20	Everyday according to doctors' advice	2	Xicheng of Beijing	Eastern	Beijing	1 person	1	111	1112	100%
1112021	111202102	urban	yes	83	female	urban	Junior high school	Other social medical insurance	6 times or over a week	no	yes	26938-50968	none	<3 per week	20	Everyday according to doctors' advice	2	Xicheng of Beijing	Eastern	Beijing	2 persons	1	111	1112	100%
1112021	111202101	urban	yes	85	male	urban	Senior high school	Other social medical insurance	6 times or over a week	no	yes	26938-50968	none	<3 per week	80	Everyday according to doctors' advice	8	Xicheng of Beijing	Eastern	Beijing	2 persons		111	1112	100%
1112022	111202201	urban	yes	57	female	urban	Senior college	Urban dweller basic medical insurance	3-5 times a week	no	yes	>50968	none	<3 per week	80	Everyday according to doctors' advice	8	Xicheng of Beijing	Eastern	Beijing	1 person	1	111	1112	100%
1112023	111202301	urban	yes	61	female	urban	Senior college	Urban dweller basic medical insurance	Never exercise	no	yes	17632-26937	none	<3 per week	60	Everyday according to doctors' advice	6	Xicheng of Beijing	Eastern	Beijing	2 persons	1	111	1112	100%
1112023	111202302	urban	yes	57	male	urban	Junior high school	Urban dweller basic medical insurance	Never exercise	no	yes	17632-26937	11ÔÂ20ÈÕ	<3 per week	30	Everyday according to doctors' advice	3	Xicheng of Beijing	Eastern	Beijing	2 persons		111	1112	100%
1112024	111202401	urban	yes	71	male	urban	University or higher	Urban dweller basic medical insurance	Never exercise	no	no	17632-26937	none	<3 per week	20	Everyday according to doctors' advice	2	Xicheng of Beijing	Eastern	Beijing	1 person	1	111	1112	100%
1112025	111202501	urban	yes	82	female	urban	Junior high school	Urban dweller basic medical insurance	6 times or over a week	no	yes	10888-17631	none	<3 per week	70	Everyday according to doctors' advice	7	Xicheng of Beijing	Eastern	Beijing	1 person	1	111	1112	100%
1112026	111202602	urban	yes	80	female	urban	University or higher	Urban dweller basic medical insurance	6 times or over a week	no	yes	>50968	none	<3 per week	80	Everyday according to doctors' advice	8	Xicheng of Beijing	Eastern	Beijing	1 person	1	111	1112	100%
1112029	111202901	urban	yes	78	female	urban	Senior high school	Other social medical insurance	Never exercise	no	yes	26938-50968	none	<3 per week	20	Everyday according to doctors' advice	2	Xicheng of Beijing	Eastern	Beijing	1 person	1	111	1112	100%
1112030	111203001	urban	yes	72	female	urban	Primary school	Urban dweller basic medical insurance	6 times or over a week	no	yes	26938-50968	none	<3 per week	70	Everyday according to doctors' advice	7	Xicheng of Beijing	Eastern	Beijing	2 persons	1	111	1112	100%
1112030	111203002	urban	yes	79	male	urban	Primary school	Other social medical insurance	6 times or over a week	no	yes	26938-50968	1ÔÂ10ÈÕ	<3 per week	70	Everyday according to doctors' advice	7	Xicheng of Beijing	Eastern	Beijing	2 persons		111	1112	100%
1112032	111203201	urban	yes	83	male	urban	University or higher	Urban dweller basic medical insurance	6 times or over a week	no	yes	>50968	none	<3 per week	80	Everyday according to doctors' advice	8	Xicheng of Beijing	Eastern	Beijing	2 persons	1	111	1112	100%
1112032	111203202	urban	yes	83	female	urban	Junior high school	Urban dweller basic medical insurance	6 times or over a week	no	yes	>50968	none	<3 per week	90	Everyday according to doctors' advice	9	Xicheng of Beijing	Eastern	Beijing	2 persons		111	1112	100%
1112034	111203401	urban	yes	71	male	urban	Middle specialist	Other social medical insurance	3-5 times a week	no	no	26938-50968	1ÔÂ10ÈÕ	<3 per week	85	Everyday according to doctors' advice	9	Xicheng of Beijing	Eastern	Beijing	2 persons	1	111	1112	100%
1112034	111203402	urban	yes	68	female	urban	Junior high school	Urban dweller basic medical insurance	3-5 times a week	no	yes	26938-50968	none	<3 per week	80	Everyday according to doctors' advice	8	Xicheng of Beijing	Eastern	Beijing	2 persons		111	1112	100%
1112035	111203501	urban	yes	64	female	urban	University or higher	Other social medical insurance	6 times or over a week	no	yes	>50968	none	<3 per week	80	Everyday according to doctors' advice	8	Xicheng of Beijing	Eastern	Beijing	2 persons	1	111	1112	100%
1112035	111203502	urban	yes	68	male	urban	Senior college	Urban emloyee basic medical insurance	6 times or over a week	no	yes	>50968	none	<3 per week	70	Everyday according to doctors' advice	7	Xicheng of Beijing	Eastern	Beijing	2 persons		111	1112	100%
1112037	111203701	urban	yes	91	female	urban	Senior high school	Urban dweller basic medical insurance	1-2 times a week	no	yes	>50968	none	<3 per week	70	Everyday according to doctors' advice	7	Xicheng of Beijing	Eastern	Beijing	1 person	1	111	1112	100%
1112038	111203801	urban	yes	61	male	urban	Middle specialist	Other social medical insurance	3-5 times a week	no	no	>50968	none	<3 per week	50	Everyday according to doctors' advice	5	Xicheng of Beijing	Eastern	Beijing	1 person	1	111	1112	100%
1112039	111203901	urban	yes	85	male	urban	Junior high school	Urban dweller basic medical insurance	1-2 times a week	no	yes	>50968	none	<3 per week	60	Everyday according to doctors' advice	6	Xicheng of Beijing	Eastern	Beijing	2 persons	1	111	1112	100%
1112039	111203902	urban	yes	59	male	urban	Senior high school	Urban dweller basic medical insurance	1-2 times a week	no	yes	>50968	none	<3 per week	70	Everyday according to doctors' advice	7	Xicheng of Beijing	Eastern	Beijing	2 persons		111	1112	100%
1112040	111204001	urban	yes	74	female	urban	Middle specialist	Urban dweller basic medical insurance	6 times or over a week	no	yes	26938-50968	none	<3 per week	70	Everyday according to doctors' advice	7	Xicheng of Beijing	Eastern	Beijing	1 person	1	111	1112	100%
1112041	111204102	urban	yes	84	male	urban	University or higher	Other social medical insurance	6 times or over a week	no	yes	26938-50968	none	<3 per week	70	Everyday according to doctors' advice	7	Xicheng of Beijing	Eastern	Beijing	2 persons	1	111	1112	100%
1112041	111204101	urban	yes	78	female	urban	University or higher	Urban dweller basic medical insurance	6 times or over a week	no	yes	26938-50968	none	<3 per week	70	Everyday according to doctors' advice	7	Xicheng of Beijing	Eastern	Beijing	2 persons		111	1112	100%
1112043	111204302	urban	yes	73	female	urban	Junior high school	Urban emloyee basic medical insurance	No more than 1 time a week	no	yes	>50968	none	<3 per week	70	Everyday according to doctors' advice	7	Xicheng of Beijing	Eastern	Beijing	1 person	1	111	1112	100%
1112045	111204502	urban	yes	72	female	urban	University or higher	Urban emloyee basic medical insurance	3-5 times a week	no	yes	4748-10887	none	<3 per week	70	Everyday according to doctors' advice	7	Xicheng of Beijing	Eastern	Beijing	2 persons	1	111	1112	100%
1112045	111204501	urban	yes	75	male	urban	University or higher	Urban emloyee basic medical insurance	No more than 1 time a week	no	yes	4748-10887	none	<3 per week	60	Everyday according to doctors' advice	6	Xicheng of Beijing	Eastern	Beijing	2 persons		111	1112	100%
1112046	111204601	urban	yes	65	female	urban	University or higher	Other social medical insurance	3-5 times a week	no	no	>50968	none	<3 per week	80	Everyday according to doctors' advice	8	Xicheng of Beijing	Eastern	Beijing	1 person	1	111	1112	100%
1112047	111204701	urban	yes	84	male	urban	Senior high school	Urban emloyee basic medical insurance	3-5 times a week	no	yes	>50968	none	=>3 per week	60	Everyday according to doctors' advice	6	Xicheng of Beijing	Eastern	Beijing	2 persons	1	111	1112	100%
1112047	111204702	urban	yes	80	female	urban	Primary school	Urban emloyee basic medical insurance	3-5 times a week	no	yes	>50968	1ÔÂ10ÈÕ	=>3 per week	40	Everyday according to doctors' advice	4	Xicheng of Beijing	Eastern	Beijing	2 persons		111	1112	100%
1112048	111204801	urban	yes	79	female	urban	University or higher	Urban emloyee basic medical insurance	Never exercise	no	yes	>50968	none	<3 per week	30	Everyday according to doctors' advice	3	Xicheng of Beijing	Eastern	Beijing	1 person	1	111	1112	100%
1112049	111204902	urban	yes	59	male	urban	University or higher	Urban emloyee basic medical insurance	3-5 times a week	no	yes	>50968	none	<3 per week	80	Everyday according to doctors' advice	8	Xicheng of Beijing	Eastern	Beijing	2 persons	1	111	1112	100%
1112049	111204901	urban	yes	86	female	urban	Junior high school	Urban emloyee basic medical insurance	No more than 1 time a week	no	yes	>50968	none	<3 per week	40	Everyday according to doctors' advice	4	Xicheng of Beijing	Eastern	Beijing	2 persons		111	1112	100%
1112050	111205001	urban	yes	66	female	urban	Junior high school	Urban emloyee basic medical insurance	3-5 times a week	no	yes	>50968	none	<3 per week	75	Everyday according to doctors' advice	8	Xicheng of Beijing	Eastern	Beijing	1 person	1	111	1112	100%
1113001	111300101	urban	yes	62	male	urban	Junior high school	Urban emloyee basic medical insurance	6 times or over a week	no	yes	26938-50968	none	<3 per week	80	Everyday according to doctors' advice	8	Xicheng of Beijing	Eastern	Beijing	1 person	1	111	1113	100%
1113003	111300301	urban	yes	77	male	urban	University or higher	Urban emloyee basic medical insurance	6 times or over a week	no	yes	26938-50968	none	<3 per week	80	Everyday according to doctors' advice	8	Xicheng of Beijing	Eastern	Beijing	1 person	1	111	1113	100%
1113005	111300501	urban	yes	77	female	urban	Junior high school	Urban emloyee basic medical insurance	Never exercise	no	yes	26938-50968	none	<3 per week	75	Everyday according to doctors' advice	8	Xicheng of Beijing	Eastern	Beijing	2 persons	1	111	1113	100%
1113005	111300503	urban	yes	48	male	urban	Junior high school	Urban emloyee basic medical insurance	Never exercise	no	no	26938-50968	none	<3 per week	50	Everyday according to doctors' advice	5	Xicheng of Beijing	Eastern	Beijing	2 persons		111	1113	100%
1113006	111300602	urban	yes	67	female	urban	Primary school	Urban emloyee basic medical insurance	Never exercise	no	yes	26938-50968	none	<3 per week	95	Everyday according to doctors' advice	10	Xicheng of Beijing	Eastern	Beijing	2 persons	1	111	1113	100%
1113006	111300601	urban	yes	75	male	urban	Primary school	Urban emloyee basic medical insurance	Never exercise	no	yes	26938-50968	none	<3 per week	95	Everyday according to doctors' advice	10	Xicheng of Beijing	Eastern	Beijing	2 persons		111	1113	100%
1113007	111300702	urban	yes	66	female	urban	Primary school	Urban emloyee basic medical insurance	6 times or over a week	no	yes	10888-17631	none	<3 per week	60	Everyday according to doctors' advice	6	Xicheng of Beijing	Eastern	Beijing	2 persons	1	111	1113	100%
1113007	111300704	urban	yes	37	female	urban	Junior high school	Urban emloyee basic medical insurance	Never exercise	no	no	10888-17631	none	<3 per week	60	Everyday according to doctors' advice	6	Xicheng of Beijing	Eastern	Beijing	2 persons		111	1113	100%
1113008	111300802	urban	yes	54	female	urban	University or higher	Urban emloyee basic medical insurance	1-2 times a week	no	yes	>50968	none	<3 per week	90	Everyday according to doctors' advice	9	Xicheng of Beijing	Eastern	Beijing	1 person	1	111	1113	100%
1113009	111300901	urban	yes	55	female	urban	Senior college	Urban emloyee basic medical insurance	Never exercise	no	yes	26938-50968	none	<3 per week	80	Everyday according to doctors' advice	8	Xicheng of Beijing	Eastern	Beijing	1 person	1	111	1113	100%
1113012	111301201	urban	yes	79	female	urban	Junior high school	Urban emloyee basic medical insurance	6 times or over a week	no	yes	26938-50968	none	<3 per week	88	Everyday according to doctors' advice	9	Xicheng of Beijing	Eastern	Beijing	1 person	1	111	1113	100%
1113013	111301302	urban	yes	54	female	urban	Senior college	Urban emloyee basic medical insurance	3-5 times a week	no	yes	>50968	none	<3 per week	75	Everyday according to doctors' advice	8	Xicheng of Beijing	Eastern	Beijing	2 persons	1	111	1113	100%
1113013	111301301	urban	yes	85	female	urban	Senior high school	Urban emloyee basic medical insurance	Never exercise	no	yes	>50968	none	<3 per week	40	Everyday according to doctors' advice	4	Xicheng of Beijing	Eastern	Beijing	2 persons		111	1113	100%
1113014	111301401	urban	yes	66	male	urban	Senior college	Urban emloyee basic medical insurance	6 times or over a week	no	yes	26938-50968	none	=>3 per week	70	Everyday according to doctors' advice	7	Xicheng of Beijing	Eastern	Beijing	2 persons	1	111	1113	100%
1113014	111301402	urban	yes	65	female	urban	Junior high school	Urban emloyee basic medical insurance	Never exercise	no	yes	26938-50968	none	<3 per week	70	Everyday according to doctors' advice	7	Xicheng of Beijing	Eastern	Beijing	2 persons		111	1113	100%
1113016	111301602	urban	yes	54	female	urban	Senior high school	Urban emloyee basic medical insurance	No more than 1 time a week	no	yes	26938-50968	none	<3 per week	60	Everyday according to doctors' advice	6	Xicheng of Beijing	Eastern	Beijing	1 person	1	111	1113	100%
1113017	111301701	urban	yes	60	male	urban	Senior college	Urban emloyee basic medical insurance	6 times or over a week	no	yes	>50968	none	=>3 per week	80	Everyday according to doctors' advice	8	Xicheng of Beijing	Eastern	Beijing	1 person	1	111	1113	100%
1113020	111302001	urban	yes	67	male	urban	University or higher	Urban emloyee basic medical insurance	6 times or over a week	no	yes	26938-50968	none	<3 per week	85	Everyday according to doctors' advice	9	Xicheng of Beijing	Eastern	Beijing	1 person	1	111	1113	100%
1113021	111302101	urban	yes	64	female	urban	Senior high school	Urban emloyee basic medical insurance	Never exercise	no	yes	26938-50968	none	<3 per week	50	Everyday according to doctors' advice	5	Xicheng of Beijing	Eastern	Beijing	1 person	1	111	1113	100%
1113022	111302201	urban	yes	77	female	urban	University or higher	Urban emloyee basic medical insurance	6 times or over a week	no	yes	>50968	none	<3 per week	60	Everyday according to doctors' advice	6	Xicheng of Beijing	Eastern	Beijing	3-4 persons	1	111	1113	100%
1113022	111302202	urban	yes	79	male	urban	University or higher	Urban emloyee basic medical insurance	Never exercise	no	yes	>50968	1ÔÂ10ÈÕ	<3 per week	60	Everyday according to doctors' advice	6	Xicheng of Beijing	Eastern	Beijing	3-4 persons		111	1113	100%
1113022	111302203	urban	yes	53	male	urban	University or higher	Urban emloyee basic medical insurance	Never exercise	no	yes	>50968	none	<3 per week	75	Everyday according to doctors' advice	8	Xicheng of Beijing	Eastern	Beijing	3-4 persons		111	1113	100%
1113023	111302301	urban	yes	85	male	urban	University or higher	Urban emloyee basic medical insurance	6 times or over a week	no	yes	>50968	none	<3 per week	70	Everyday according to doctors' advice	7	Xicheng of Beijing	Eastern	Beijing	2 persons	1	111	1113	100%
1113023	111302302	urban	yes	80	female	urban	Middle specialist	Urban emloyee basic medical insurance	6 times or over a week	no	yes	>50968	none	<3 per week	80	Everyday according to doctors' advice	8	Xicheng of Beijing	Eastern	Beijing	2 persons		111	1113	100%
1113024	111302402	urban	yes	63	female	urban	Junior high school	Urban emloyee basic medical insurance	6 times or over a week	no	yes	>50968	none	<3 per week	40	Everyday according to doctors' advice	4	Xicheng of Beijing	Eastern	Beijing	2 persons	1	111	1113	100%
1113024	111302401	urban	yes	65	male	urban	Senior high school	Urban emloyee basic medical insurance	6 times or over a week	no	yes	>50968	none	<3 per week	60	Everyday according to doctors' advice	6	Xicheng of Beijing	Eastern	Beijing	2 persons		111	1113	100%
1113025	111302502	urban	yes	72	male	urban	University or higher	Urban emloyee basic medical insurance	6 times or over a week	yes	yes	>50968	none	<3 per week	80	Everyday according to doctors' advice	8	Xicheng of Beijing	Eastern	Beijing	1 person	1	111	1113	100%
1113026	111302602	urban	yes	68	female	urban	Senior college	Urban emloyee basic medical insurance	6 times or over a week	no	yes	>50968	none	<3 per week	75	Everyday according to doctors' advice	8	Xicheng of Beijing	Eastern	Beijing	1 person	1	111	1113	100%
1113027	111302701	urban	yes	61	male	urban	Senior college	Urban emloyee basic medical insurance	6 times or over a week	yes	yes	26938-50968	none	<3 per week	60	Everyday according to doctors' advice	6	Xicheng of Beijing	Eastern	Beijing	1 person	1	111	1113	100%
1113028	111302802	urban	yes	76	male	urban	University or higher	Urban emloyee basic medical insurance	3-5 times a week	no	yes	>50968	none	<3 per week	70	Everyday according to doctors' advice	7	Xicheng of Beijing	Eastern	Beijing	1 person	1	111	1113	100%
1113029	111302901	urban	yes	63	female	urban	Junior high school	Urban emloyee basic medical insurance	6 times or over a week	no	yes	17632-26937	none	<3 per week	60	Everyday according to doctors' advice	6	Xicheng of Beijing	Eastern	Beijing	1 person	1	111	1113	100%
1113030	111303002	urban	yes	72	female	urban	Senior college	Urban emloyee basic medical insurance	3-5 times a week	no	yes	26938-50968	none	<3 per week	75	Sometimes	8	Xicheng of Beijing	Eastern	Beijing	1 person	1	111	1113	100%
1113031	111303101	urban	yes	81	female	urban	Never studied	Urban emloyee basic medical insurance	6 times or over a week	no	yes	26938-50968	none	<3 per week	50	Everyday according to doctors' advice	5	Xicheng of Beijing	Eastern	Beijing	1 person	1	111	1113	100%
1113032	111303201	urban	yes	81	female	urban	Primary school	Urban emloyee basic medical insurance	Never exercise	no	yes	26938-50968	none	<3 per week	10	Everyday according to doctors' advice	1	Xicheng of Beijing	Eastern	Beijing	1 person	1	111	1113	100%
1113033	111303303	urban	yes	50	male	urban	Senior high school	Urban emloyee basic medical insurance	6 times or over a week	no	yes	26938-50968	none	<3 per week	80	Everyday according to doctors' advice	8	Xicheng of Beijing	Eastern	Beijing	1 person	1	111	1113	100%
1113034	111303402	urban	yes	58	female	urban	Middle specialist	Urban emloyee basic medical insurance	3-5 times a week	no	yes	26938-50968	none	<3 per week	60	Everyday according to doctors' advice	6	Xicheng of Beijing	Eastern	Beijing	2 persons	1	111	1113	100%
1113034	111303401	urban	yes	58	male	urban	Senior college	Urban emloyee basic medical insurance	1-2 times a week	no	yes	26938-50968	11ÔÂ20ÈÕ	=>3 per week	60	Everyday according to doctors' advice	6	Xicheng of Beijing	Eastern	Beijing	2 persons		111	1113	100%
1113036	111303602	urban	yes	54	female	urban	Senior high school	Urban emloyee basic medical insurance	6 times or over a week	no	yes	>50968	none	=>3 per week	50	Everyday according to doctors' advice	5	Xicheng of Beijing	Eastern	Beijing	1 person	1	111	1113	100%
1113037	111303701	urban	yes	78	female	urban	Junior high school	Urban emloyee basic medical insurance	Never exercise	no	yes	26938-50968	none	<3 per week	70	Everyday according to doctors' advice	7	Xicheng of Beijing	Eastern	Beijing	2 persons	1	111	1113	100%
1113037	111303702	urban	yes	48	female	urban	Senior college	Urban emloyee basic medical insurance	6 times or over a week	no	yes	26938-50968	none	<3 per week	60	Everyday according to doctors' advice	6	Xicheng of Beijing	Eastern	Beijing	2 persons		111	1113	100%
1113038	111303802	urban	yes	65	male	urban	Junior high school	Urban emloyee basic medical insurance	Never exercise	no	yes	10888-17631	none	<3 per week	50	Everyday according to doctors' advice	5	Xicheng of Beijing	Eastern	Beijing	2 persons	1	111	1113	100%
1113038	111303803	urban	yes	65	female	urban	Junior high school	Urban emloyee basic medical insurance	Never exercise	no	yes	10888-17631	none	<3 per week	50	Everyday according to doctors' advice	5	Xicheng of Beijing	Eastern	Beijing	2 persons		111	1113	100%
1113039	111303901	urban	yes	76	male	urban	University or higher	Urban emloyee basic medical insurance	6 times or over a week	no	yes	>50968	none	<3 per week	45	Everyday according to doctors' advice	5	Xicheng of Beijing	Eastern	Beijing	1 person	1	111	1113	100%
1113041	111304102	urban	yes	80	male	urban	University or higher	Urban emloyee basic medical insurance	6 times or over a week	no	yes	26938-50968	none	<3 per week	80	Everyday according to doctors' advice	8	Xicheng of Beijing	Eastern	Beijing	1 person	1	111	1113	100%
1113043	111304302	urban	yes	79	female	urban	University or higher	Urban emloyee basic medical insurance	Never exercise	no	yes	>50968	none	<3 per week	30	Everyday according to doctors' advice	3	Xicheng of Beijing	Eastern	Beijing	1 person	1	111	1113	100%
1113044	111304403	urban	yes	56	female	urban	University or higher	Urban dweller basic medical insurance	Never exercise	no	yes	26938-50968	none	<3 per week	80	Everyday according to doctors' advice	8	Xicheng of Beijing	Eastern	Beijing	3-4 persons	1	111	1113	100%
1113044	111304402	urban	yes	78	female	urban	Middle specialist	Urban dweller basic medical insurance	1-2 times a week	no	yes	26938-50968	none	<3 per week	40	Everyday according to doctors' advice	4	Xicheng of Beijing	Eastern	Beijing	3-4 persons		111	1113	100%
1113044	111304401	urban	yes	82	male	urban	University or higher	Urban dweller basic medical insurance	3-5 times a week	no	yes	26938-50968	none	<3 per week	40	Everyday according to doctors' advice	4	Xicheng of Beijing	Eastern	Beijing	3-4 persons		111	1113	100%
1113046	111304601	urban	yes	53	male	urban	University or higher	Urban emloyee basic medical insurance	6 times or over a week	no	no	26938-50968	none	<3 per week	45	Everyday according to doctors' advice	5	Xicheng of Beijing	Eastern	Beijing	1 person	1	111	1113	100%
1113047	111304702	urban	yes	50	male	urban	Senior high school	Urban emloyee basic medical insurance	Never exercise	no	no	26938-50968	1ÔÂ10ÈÕ	<3 per week	80	Everyday according to doctors' advice	8	Xicheng of Beijing	Eastern	Beijing	2 persons	1	111	1113	100%
1113047	111304701	urban	yes	79	female	urban	Junior high school	Urban emloyee basic medical insurance	3-5 times a week	no	yes	26938-50968	none	<3 per week	60	Everyday according to doctors' advice	6	Xicheng of Beijing	Eastern	Beijing	2 persons		111	1113	100%
1113048	111304802	urban	yes	77	male	urban	University or higher	Urban emloyee basic medical insurance	3-5 times a week	no	yes	26938-50968	none	<3 per week	60	Everyday according to doctors' advice	6	Xicheng of Beijing	Eastern	Beijing	2 persons	1	111	1113	100%
1113048	111304801	urban	yes	79	female	urban	University or higher	Urban emloyee basic medical insurance	Never exercise	no	yes	26938-50968	none	<3 per week	40	Everyday according to doctors' advice	4	Xicheng of Beijing	Eastern	Beijing	2 persons		111	1113	100%
1113049	111304901	urban	yes	77	female	urban	University or higher	Urban emloyee basic medical insurance	Never exercise	no	yes	17632-26937	none	<3 per week	80	Everyday according to doctors' advice	8	Xicheng of Beijing	Eastern	Beijing	1 person	1	111	1113	100%
1113050	111305001	urban	yes	73	female	urban	University or higher	Urban emloyee basic medical insurance	3-5 times a week	no	no	>50968	none	<3 per week	75	Everyday according to doctors' advice	8	Xicheng of Beijing	Eastern	Beijing	1 person	1	111	1113	100%
1114001	111400101	urban	yes	79	female	urban	Middle specialist	Urban emloyee basic medical insurance	6 times or over a week	no	yes	0-4747	none	<3 per week	60	Sometimes	6	Xicheng of Beijing	Eastern	Beijing	1 person	1	111	1114	100%
1114002	111400201	urban	yes	31	male	urban	University or higher	Urban emloyee basic medical insurance	Never exercise	no	yes	0-4747	none	<3 per week	100	Sometimes	10	Xicheng of Beijing	Eastern	Beijing	1 person	1	111	1114	100%
1114003	111400301	urban	yes	83	female	urban	Junior high school	Urban dweller basic medical insurance	6 times or over a week	yes	yes	4748-10887	none	<3 per week	70	Everyday according to doctors' advice	7	Xicheng of Beijing	Eastern	Beijing	1 person	1	111	1114	100%
1114005	111400502	urban	yes	62	female	urban	Senior high school	Urban emloyee basic medical insurance	Never exercise	no	yes	26938-50968	none	<3 per week	60	Everyday according to doctors' advice	6	Xicheng of Beijing	Eastern	Beijing	1 person	1	111	1114	100%
1114006	111400602	urban	yes	63	female	urban	Middle specialist	Urban emloyee basic medical insurance	Never exercise	no	yes	26938-50968	none	<3 per week	70	Everyday according to doctors' advice	7	Xicheng of Beijing	Eastern	Beijing	1 person	1	111	1114	100%
1114007	111400701	urban	yes	80	female	urban	Never studied	Urban emloyee basic medical insurance	6 times or over a week	yes	yes	17632-26937	none	<3 per week	60	Sometimes	6	Xicheng of Beijing	Eastern	Beijing	1 person	1	111	1114	100%
1114008	111400802	urban	yes	60	female	urban	Junior high school	Urban emloyee basic medical insurance	3-5 times a week	no	yes	26938-50968	none	<3 per week	60	Everyday according to doctors' advice	6	Xicheng of Beijing	Eastern	Beijing	2 persons	1	111	1114	100%
1114008	111400801	urban	yes	61	male	urban	Junior high school	Urban emloyee basic medical insurance	6 times or over a week	no	yes	26938-50968	none	<3 per week	60	Everyday according to doctors' advice	6	Xicheng of Beijing	Eastern	Beijing	2 persons		111	1114	100%
1114009	111400902	urban	yes	47	female	urban	Senior high school	Urban emloyee basic medical insurance	Never exercise	no	yes	26938-50968	none	<3 per week	90	Everyday according to doctors' advice	9	Xicheng of Beijing	Eastern	Beijing	1 person	1	111	1114	100%
1114010	111401001	urban	yes	79	female	urban	Primary school	Urban emloyee basic medical insurance	6 times or over a week	no	yes	26938-50968	none	<3 per week	100	Everyday according to doctors' advice	10	Xicheng of Beijing	Eastern	Beijing	1 person	1	111	1114	100%
1114012	111401201	urban	yes	50	male	urban	Senior high school	Urban emloyee basic medical insurance	Never exercise	no	yes	26938-50968	none	=>3 per week	60	Everyday according to doctors' advice	6	Xicheng of Beijing	Eastern	Beijing	2 persons	1	111	1114	100%
1114012	111401202	urban	yes	50	female	urban	Senior high school	Urban emloyee basic medical insurance	Never exercise	no	yes	26938-50968	none	<3 per week	60	Everyday according to doctors' advice	6	Xicheng of Beijing	Eastern	Beijing	2 persons		111	1114	100%
1114013	111401301	urban	yes	68	female	urban	Junior high school	Urban emloyee basic medical insurance	6 times or over a week	no	yes	17632-26937	none	<3 per week	70	Everyday according to doctors' advice	7	Xicheng of Beijing	Eastern	Beijing	1 person	1	111	1114	100%
1114014	111401402	urban	yes	50	male	urban	University or higher	Urban emloyee basic medical insurance	Never exercise	yes	yes	26938-50968	>30	<3 per week	80	Sometimes	8	Xicheng of Beijing	Eastern	Beijing	1 person	1	111	1114	100%
1114015	111401501	urban	yes	63	male	urban	Senior college	Urban emloyee basic medical insurance	6 times or over a week	no	yes	26938-50968	none	<3 per week	60	Everyday according to doctors' advice	6	Xicheng of Beijing	Eastern	Beijing	2 persons	1	111	1114	100%
1114015	111401502	urban	yes	63	female	urban	Senior high school	Urban emloyee basic medical insurance	6 times or over a week	no	yes	26938-50968	none	<3 per week	60	Everyday according to doctors' advice	6	Xicheng of Beijing	Eastern	Beijing	2 persons		111	1114	100%
1114018	111401802	urban	yes	59	female	urban	Senior college	Urban emloyee basic medical insurance	6 times or over a week	no	yes	26938-50968	none	<3 per week	80	Everyday according to doctors' advice	8	Xicheng of Beijing	Eastern	Beijing	1 person	1	111	1114	100%
1114021	111402102	urban	yes	64	female	urban	Senior high school	Urban dweller basic medical insurance	6 times or over a week	no	yes	26938-50968	none	<3 per week	60	Everyday according to doctors' advice	6	Xicheng of Beijing	Eastern	Beijing	1 person	1	111	1114	100%
1114022	111402201	urban	yes	76	female	urban	University or higher	Other social medical insurance	6 times or over a week	no	yes	26938-50968	none	<3 per week	50	Everyday according to doctors' advice	5	Xicheng of Beijing	Eastern	Beijing	2 persons	1	111	1114	100%
1114022	111402202	urban	yes	77	male	urban	University or higher	Other social medical insurance	6 times or over a week	no	yes	26938-50968	none	<3 per week	50	Everyday according to doctors' advice	5	Xicheng of Beijing	Eastern	Beijing	2 persons		111	1114	100%
1114024	111402402	urban	yes	82	female	urban	University or higher	Urban emloyee basic medical insurance	1-2 times a week	no	yes	4748-10887	none	<3 per week	80	Everyday according to doctors' advice	8	Xicheng of Beijing	Eastern	Beijing	1 person	1	111	1114	100%
1114025	111402502	urban	yes	57	female	urban	Senior high school	Urban emloyee basic medical insurance	6 times or over a week	no	yes	26938-50968	none	<3 per week	100	Everyday according to doctors' advice	10	Xicheng of Beijing	Eastern	Beijing	2 persons	1	111	1114	100%
1114025	111402501	urban	yes	60	male	urban	Senior college	Urban emloyee basic medical insurance	6 times or over a week	no	yes	26938-50968	none	<3 per week	80	Everyday according to doctors' advice	8	Xicheng of Beijing	Eastern	Beijing	2 persons		111	1114	100%
1114026	111402601	urban	yes	80	male	urban	University or higher	Urban emloyee basic medical insurance	3-5 times a week	no	yes	>50968	none	<3 per week	80	Everyday according to doctors' advice	8	Xicheng of Beijing	Eastern	Beijing	2 persons	1	111	1114	100%
1114026	111402602	urban	yes	75	female	urban	University or higher	Urban emloyee basic medical insurance	3-5 times a week	no	yes	>50968	none	<3 per week	80	Everyday according to doctors' advice	8	Xicheng of Beijing	Eastern	Beijing	2 persons		111	1114	100%
1114027	111402701	urban	yes	85	male	urban	Junior high school	Urban emloyee basic medical insurance	1-2 times a week	no	yes	26938-50968	none	<3 per week	50	Everyday according to doctors' advice	5	Xicheng of Beijing	Eastern	Beijing	2 persons	1	111	1114	100%
1114027	111402702	urban	yes	83	female	urban	Primary school	Urban emloyee basic medical insurance	1-2 times a week	no	yes	26938-50968	none	<3 per week	50	Sometimes	5	Xicheng of Beijing	Eastern	Beijing	2 persons		111	1114	100%
1114029	111402901	urban	yes	87	male	urban	Senior high school	Other social medical insurance	Never exercise	no	yes	>50968	1ÔÂ10ÈÕ	<3 per week	50	Everyday according to doctors' advice	5	Xicheng of Beijing	Eastern	Beijing	1 person	1	111	1114	100%
1114030	111403001	urban	yes	60	male	urban	Junior high school	Urban emloyee basic medical insurance	3-5 times a week	no	no	26938-50968	11ÔÂ20ÈÕ	=>3 per week	70	Everyday according to doctors' advice	7	Xicheng of Beijing	Eastern	Beijing	1 person	1	111	1114	100%
1114032	111403201	urban	yes	55	female	urban	Senior high school	Urban emloyee basic medical insurance	Never exercise	no	yes	26938-50968	none	<3 per week	50	Everyday according to doctors' advice	5	Xicheng of Beijing	Eastern	Beijing	1 person	1	111	1114	100%
1114034	111403402	urban	yes	64	male	urban	Primary school	Urban dweller basic medical insurance	6 times or over a week	no	yes	17632-26937	none	<3 per week	70	Everyday according to doctors' advice	7	Xicheng of Beijing	Eastern	Beijing	1 person	1	111	1114	100%
1114035	111403501	urban	yes	64	male	urban	Senior college	Other social medical insurance	6 times or over a week	no	yes	>50968	11ÔÂ20ÈÕ	=>3 per week	70	Everyday according to doctors' advice	7	Xicheng of Beijing	Eastern	Beijing	1 person	1	111	1114	100%
1114038	111403802	urban	yes	59	female	urban	Senior high school	Urban emloyee basic medical insurance	6 times or over a week	no	yes	26938-50968	none	<3 per week	50	Everyday according to doctors' advice	5	Xicheng of Beijing	Eastern	Beijing	1 person	1	111	1114	100%
1114039	111403902	urban	yes	65	female	urban	Senior college	Urban emloyee basic medical insurance	6 times or over a week	no	yes	17632-26937	1ÔÂ10ÈÕ	<3 per week	80	Everyday according to doctors' advice	8	Xicheng of Beijing	Eastern	Beijing	2 persons	1	111	1114	100%
1114039	111403901	urban	yes	68	male	urban	Junior high school	Urban emloyee basic medical insurance	6 times or over a week	no	yes	17632-26937	none	<3 per week	70	Everyday according to doctors' advice	7	Xicheng of Beijing	Eastern	Beijing	2 persons		111	1114	100%
1114040	111404002	urban	yes	74	male	urban	University or higher	Urban emloyee basic medical insurance	6 times or over a week	no	yes	26938-50968	none	<3 per week	70	Everyday according to doctors' advice	7	Xicheng of Beijing	Eastern	Beijing	1 person	1	111	1114	100%
1114043	111404302	urban	yes	79	male	urban	University or higher	Urban emloyee basic medical insurance	6 times or over a week	no	yes	26938-50968	none	<3 per week	80	Everyday according to doctors' advice	8	Xicheng of Beijing	Eastern	Beijing	2 persons	1	111	1114	100%
1114043	111404301	urban	yes	75	female	urban	Middle specialist	Urban emloyee basic medical insurance	6 times or over a week	no	yes	26938-50968	none	<3 per week	60	Everyday according to doctors' advice	6	Xicheng of Beijing	Eastern	Beijing	2 persons		111	1114	100%
1114045	111404501	urban	yes	83	male	urban	Senior high school	Other social medical insurance	6 times or over a week	no	yes	26938-50968	none	<3 per week	70	Everyday according to doctors' advice	7	Xicheng of Beijing	Eastern	Beijing	2 persons	1	111	1114	100%
1114045	111404502	urban	yes	77	female	urban	Primary school	Urban dweller basic medical insurance	Never exercise	no	yes	26938-50968	none	<3 per week	30	Everyday according to doctors' advice	3	Xicheng of Beijing	Eastern	Beijing	2 persons		111	1114	100%
1114046	111404601	urban	yes	94	female	urban	Senior high school	Other social medical insurance	6 times or over a week	no	yes	26938-50968	none	<3 per week	60	Everyday according to doctors' advice	6	Xicheng of Beijing	Eastern	Beijing	1 person	1	111	1114	100%
1114047	111404701	urban	yes	81	male	urban	University or higher	Other social medical insurance	6 times or over a week	no	yes	>50968	none	<3 per week	80	Everyday according to doctors' advice	8	Xicheng of Beijing	Eastern	Beijing	1 person	1	111	1114	100%
1114048	111404801	urban	yes	68	male	urban	University or higher	Urban emloyee basic medical insurance	Never exercise	no	no	26938-50968	none	=>3 per week	50	Everyday according to doctors' advice	5	Xicheng of Beijing	Eastern	Beijing	2 persons	1	111	1114	100%
1114048	111404802	urban	yes	67	female	urban	Senior college	Urban emloyee basic medical insurance	Never exercise	no	no	26938-50968	none	<3 per week	50	Everyday according to doctors' advice	5	Xicheng of Beijing	Eastern	Beijing	2 persons		111	1114	100%
1114049	111404902	urban	yes	69	female	urban	Middle specialist	Other social medical insurance	Never exercise	no	yes	>50968	none	<3 per week	10	Everyday according to doctors' advice	1	Xicheng of Beijing	Eastern	Beijing	1 person	1	111	1114	100%
1114050	111405001	urban	yes	77	female	urban	Primary school	Urban emloyee basic medical insurance	6 times or over a week	no	yes	26938-50968	none	<3 per week	80	Everyday according to doctors' advice	8	Xicheng of Beijing	Eastern	Beijing	1 person	1	111	1114	100%
1121001	112100101	urban	yes	77	female	urban	Primary school	Urban emloyee basic medical insurance	6 times or over a week	no	yes	17632-26937	none	<3 per week	80	Everyday according to doctors' advice	8	Xicheng of Beijing	Eastern	Beijing	1 person	1	112	1121	100%
1121003	112100302	urban	yes	74	female	urban	Senior high school	Urban emloyee basic medical insurance	6 times or over a week	no	yes	26938-50968	none	<3 per week	80	Everyday according to doctors' advice	8	Xicheng of Beijing	Eastern	Beijing	1 person	1	112	1121	100%
1121004	112100402	urban	yes	73	female	urban	University or higher	Urban emloyee basic medical insurance	6 times or over a week	no	yes	26938-50968	none	<3 per week	70	Everyday according to doctors' advice	7	Xicheng of Beijing	Eastern	Beijing	2 persons	1	112	1121	100%
1121004	112100401	urban	yes	78	male	urban	University or higher	Other social medical insurance	6 times or over a week	no	yes	26938-50968	none	<3 per week	80	Everyday according to doctors' advice	8	Xicheng of Beijing	Eastern	Beijing	2 persons		112	1121	100%
1121006	112100601	urban	yes	67	female	urban	Senior high school	Urban emloyee basic medical insurance	6 times or over a week	no	yes	26938-50968	none	<3 per week	80	Everyday according to doctors' advice	8	Xicheng of Beijing	Eastern	Beijing	1 person	1	112	1121	100%
1121008	112100802	urban	yes	75	female	urban	Senior college	Urban emloyee basic medical insurance	6 times or over a week	no	yes	26938-50968	none	<3 per week	80	Everyday according to doctors' advice	8	Xicheng of Beijing	Eastern	Beijing	2 persons	1	112	1121	100%
1121008	112100801	urban	yes	71	male	urban	Junior high school	Urban emloyee basic medical insurance	6 times or over a week	no	yes	26938-50968	none	<3 per week	80	Everyday according to doctors' advice	8	Xicheng of Beijing	Eastern	Beijing	2 persons		112	1121	100%
1121009	112100903	urban	yes	55	female	urban	Senior high school	Urban emloyee basic medical insurance	6 times or over a week	no	no	17632-26937	none	<3 per week	80	Everyday according to doctors' advice	8	Xicheng of Beijing	Eastern	Beijing	2 persons	1	112	1121	100%
1121009	112100901	urban	yes	76	female	urban	Primary school	Urban emloyee basic medical insurance	6 times or over a week	no	no	17632-26937	none	<3 per week	90	Everyday according to doctors' advice	9	Xicheng of Beijing	Eastern	Beijing	2 persons		112	1121	100%
1121011	112101103	urban	yes	63	female	urban	Primary school	No	6 times or over a week	no	no	26938-50968	none	<3 per week	80	Everyday according to doctors' advice	8	Xicheng of Beijing	Eastern	Beijing	1 person	1	112	1121	100%
1121013	112101305	urban	yes	69	female	urban	Junior high school	Urban emloyee basic medical insurance	6 times or over a week	no	yes	26938-50968	1ÔÂ10ÈÕ	<3 per week	80	Everyday according to doctors' advice	8	Xicheng of Beijing	Eastern	Beijing	2 persons	1	112	1121	100%
1121013	112101304	urban	yes	74	male	urban	Junior high school	Urban emloyee basic medical insurance	6 times or over a week	no	yes	26938-50968	none	<3 per week	80	Everyday according to doctors' advice	8	Xicheng of Beijing	Eastern	Beijing	2 persons		112	1121	100%
1121014	112101402	urban	yes	79	female	urban	Primary school	Urban emloyee basic medical insurance	6 times or over a week	no	no	17632-26937	none	<3 per week	80	Everyday according to doctors' advice	8	Xicheng of Beijing	Eastern	Beijing	1 person	1	112	1121	100%
1121016	112101604	urban	yes	66	female	urban	Junior high school	Urban emloyee basic medical insurance	6 times or over a week	no	no	17632-26937	none	<3 per week	90	Everyday according to doctors' advice	9	Xicheng of Beijing	Eastern	Beijing	1 person	1	112	1121	100%
1121017	112101701	urban	yes	60	female	urban	Junior high school	Urban emloyee basic medical insurance	6 times or over a week	no	no	26938-50968	none	<3 per week	90	Everyday according to doctors' advice	9	Xicheng of Beijing	Eastern	Beijing	1 person	1	112	1121	100%
1121019	112101902	urban	yes	55	female	urban	University or higher	Urban emloyee basic medical insurance	6 times or over a week	no	yes	26938-50968	none	<3 per week	80	Everyday according to doctors' advice	8	Xicheng of Beijing	Eastern	Beijing	1 person	1	112	1121	100%
1121024	112102402	urban	yes	37	female	rural	Junior high school	New Cooperative Medical Scheme	6 times or over a week	no	yes	17632-26937	none	<3 per week	90	Everyday according to doctors' advice	9	Xicheng of Beijing	Eastern	Beijing	1 person	1	112	1121	100%
1121025	112102501	urban	yes	82	male	urban	Senior college	Urban dweller basic medical insurance	6 times or over a week	no	no	10888-17631	none	<3 per week	70	Everyday according to doctors' advice	7	Xicheng of Beijing	Eastern	Beijing	1 person	1	112	1121	100%
1121028	112102801	urban	yes	79	female	urban	Primary school	Urban emloyee basic medical insurance	Never exercise	no	yes	26938-50968	none	<3 per week	60	Everyday according to doctors' advice	6	Xicheng of Beijing	Eastern	Beijing	1 person	1	112	1121	100%
1121029	112102901	urban	yes	78	female	urban	Primary school	Urban emloyee basic medical insurance	6 times or over a week	no	yes	26938-50968	none	<3 per week	80	Everyday according to doctors' advice	8	Xicheng of Beijing	Eastern	Beijing	1 person	1	112	1121	100%
1121030	112103001	urban	yes	78	female	urban	Senior high school	Urban emloyee basic medical insurance	6 times or over a week	no	yes	17632-26937	none	<3 per week	90	Everyday according to doctors' advice	9	Xicheng of Beijing	Eastern	Beijing	1 person	1	112	1121	100%
1121031	112103101	urban	yes	77	female	urban	Primary school	Urban emloyee basic medical insurance	6 times or over a week	no	yes	26938-50968	none	<3 per week	80	Everyday according to doctors' advice	8	Xicheng of Beijing	Eastern	Beijing	2 persons	1	112	1121	100%
1121031	112103102	urban	yes	54	female	urban	Senior high school	Urban emloyee basic medical insurance	6 times or over a week	no	yes	26938-50968	none	<3 per week	90	Everyday according to doctors' advice	9	Xicheng of Beijing	Eastern	Beijing	2 persons		112	1121	100%
1121032	112103201	urban	yes	74	female	urban	Senior high school	Urban emloyee basic medical insurance	3-5 times a week	no	no	17632-26937	none	<3 per week	90	Everyday according to doctors' advice	9	Xicheng of Beijing	Eastern	Beijing	1 person	1	112	1121	100%
1121034	112103402	urban	yes	67	female	urban	Junior high school	Urban emloyee basic medical insurance	Never exercise	no	yes	26938-50968	none	<3 per week	80	Everyday according to doctors' advice	8	Xicheng of Beijing	Eastern	Beijing	2 persons	1	112	1121	100%
1121034	112103401	urban	yes	70	male	urban	Junior high school	Urban emloyee basic medical insurance	6 times or over a week	no	yes	26938-50968	none	<3 per week	80	Everyday according to doctors' advice	8	Xicheng of Beijing	Eastern	Beijing	2 persons		112	1121	100%
1121035	112103501	urban	yes	79	female	urban	Primary school	Urban emloyee basic medical insurance	3-5 times a week	no	yes	26938-50968	none	<3 per week	70	Everyday according to doctors' advice	7	Xicheng of Beijing	Eastern	Beijing	1 person	1	112	1121	100%
1121036	112103605	urban	yes	54	female	rural	Primary school	New Cooperative Medical Scheme	6 times or over a week	no	yes	17632-26937	none	<3 per week	80	Everyday according to doctors' advice	8	Xicheng of Beijing	Eastern	Beijing	1 person	1	112	1121	100%
1121037	112103702	urban	yes	61	female	urban	Junior high school	Urban emloyee basic medical insurance	6 times or over a week	no	yes	10888-17631	none	<3 per week	95	Everyday according to doctors' advice	10	Xicheng of Beijing	Eastern	Beijing	1 person	1	112	1121	100%
1121040	112104001	urban	yes	80	female	urban	Primary school	Urban emloyee basic medical insurance	6 times or over a week	no	yes	26938-50968	none	<3 per week	60	Everyday according to doctors' advice	6	Xicheng of Beijing	Eastern	Beijing	1 person	1	112	1121	100%
1121041	112104102	urban	yes	78	female	urban	Never studied	Urban emloyee basic medical insurance	6 times or over a week	no	no	26938-50968	none	<3 per week	70	Everyday according to doctors' advice	7	Xicheng of Beijing	Eastern	Beijing	1 person	1	112	1121	100%
1121043	112104301	urban	yes	67	male	urban	Senior college	Urban emloyee basic medical insurance	3-5 times a week	no	no	26938-50968	none	<3 per week	95	Everyday according to doctors' advice	10	Xicheng of Beijing	Eastern	Beijing	1 person	1	112	1121	100%
1121045	112104501	urban	yes	75	female	urban	Primary school	Urban emloyee basic medical insurance	6 times or over a week	no	yes	26938-50968	none	<3 per week	70	Everyday according to doctors' advice	7	Xicheng of Beijing	Eastern	Beijing	1 person	1	112	1121	100%
1121046	112104602	urban	yes	74	female	urban	Primary school	Urban emloyee basic medical insurance	Never exercise	no	no	17632-26937	none	<3 per week	60	Everyday according to doctors' advice	6	Xicheng of Beijing	Eastern	Beijing	1 person	1	112	1121	100%
1121047	112104701	urban	yes	68	male	urban	Junior high school	Urban emloyee basic medical insurance	6 times or over a week	no	yes	10888-17631	none	<3 per week	70	Everyday according to doctors' advice	7	Xicheng of Beijing	Eastern	Beijing	2 persons	1	112	1121	100%
1121047	112104702	urban	yes	73	female	urban	Primary school	Urban emloyee basic medical insurance	Never exercise	no	yes	10888-17631	none	<3 per week	50	Everyday according to doctors' advice	5	Xicheng of Beijing	Eastern	Beijing	2 persons		112	1121	100%
1121048	112104801	urban	yes	79	male	urban	Senior high school	Urban emloyee basic medical insurance	3-5 times a week	no	yes	26938-50968	11ÔÂ20ÈÕ	<3 per week	80	Everyday according to doctors' advice	8	Xicheng of Beijing	Eastern	Beijing	1 person	1	112	1121	100%
1121049	112104902	urban	yes	61	female	urban	Junior high school	Urban emloyee basic medical insurance	6 times or over a week	no	yes	26938-50968	none	<3 per week	70	Sometimes	7	Xicheng of Beijing	Eastern	Beijing	1 person	1	112	1121	100%
1122002	112200202	urban	yes	63	female	urban	Junior high school	Urban emloyee basic medical insurance	6 times or over a week	no	no	17632-26937	none	<3 per week	80	Everyday according to doctors' advice	8	Xicheng of Beijing	Eastern	Beijing	1 person	1	112	1122	100%
1122003	112200301	urban	yes	63	female	urban	University or higher	Urban emloyee basic medical insurance	6 times or over a week	yes	no	26938-50968	none	<3 per week	60	Everyday according to doctors' advice	6	Xicheng of Beijing	Eastern	Beijing	1 person	1	112	1122	100%
1122005	112200502	urban	yes	67	male	urban	Senior high school	Urban emloyee basic medical insurance	6 times or over a week	no	no	17632-26937	none	<3 per week	80	Everyday according to doctors' advice	8	Xicheng of Beijing	Eastern	Beijing	2 persons	1	112	1122	100%
1122005	112200501	urban	yes	67	female	urban	Middle specialist	Urban emloyee basic medical insurance	6 times or over a week	no	no	17632-26937	none	<3 per week	70	Everyday according to doctors' advice	7	Xicheng of Beijing	Eastern	Beijing	2 persons		112	1122	100%
1122009	112200901	urban	yes	53	male	urban	University or higher	Urban emloyee basic medical insurance	6 times or over a week	no	yes	26938-50968	>30	=>3 per week	90	Everyday according to doctors' advice	9	Xicheng of Beijing	Eastern	Beijing	1 person	1	112	1122	100%
1122011	112201102	urban	yes	64	male	urban	Middle specialist	Urban emloyee basic medical insurance	6 times or over a week	no	no	10888-17631	none	=>3 per week	90	Everyday according to doctors' advice	9	Xicheng of Beijing	Eastern	Beijing	1 person	1	112	1122	100%
1122013	112201302	urban	yes	63	female	urban	Junior high school	Urban emloyee basic medical insurance	6 times or over a week	no	yes	26938-50968	none	<3 per week	70	Everyday according to doctors' advice	7	Xicheng of Beijing	Eastern	Beijing	2 persons	1	112	1122	100%
1122013	112201301	urban	yes	64	male	urban	Junior high school	Urban emloyee basic medical insurance	6 times or over a week	no	yes	26938-50968	none	<3 per week	70	Everyday according to doctors' advice	7	Xicheng of Beijing	Eastern	Beijing	2 persons		112	1122	100%
1122014	112201402	urban	yes	68	female	urban	Senior high school	Urban emloyee basic medical insurance	6 times or over a week	no	yes	10888-17631	none	<3 per week	90	Everyday according to doctors' advice	9	Xicheng of Beijing	Eastern	Beijing	1 person	1	112	1122	100%
1122015	112201501	urban	yes	80	male	urban	University or higher	Urban emloyee basic medical insurance	Never exercise	no	yes	26938-50968	none	<3 per week	60	Everyday according to doctors' advice	6	Xicheng of Beijing	Eastern	Beijing	2 persons	1	112	1122	100%
1122015	112201502	urban	yes	78	female	urban	Senior high school	Urban emloyee basic medical insurance	Never exercise	no	no	26938-50968	none	<3 per week	80	Everyday according to doctors' advice	8	Xicheng of Beijing	Eastern	Beijing	2 persons		112	1122	100%
1122016	112201601	urban	yes	69	male	urban	Middle specialist	Urban emloyee basic medical insurance	6 times or over a week	yes	no	17632-26937	1ÔÂ10ÈÕ	<3 per week	75	Sometimes	8	Xicheng of Beijing	Eastern	Beijing	1 person	1	112	1122	100%
1122018	112201801	urban	yes	67	male	urban	Junior high school	Urban emloyee basic medical insurance	6 times or over a week	no	no	10888-17631	none	<3 per week	80	Everyday according to doctors' advice	8	Xicheng of Beijing	Eastern	Beijing	1 person	1	112	1122	100%
1122025	112202501	urban	yes	60	female	urban	Senior high school	Urban emloyee basic medical insurance	6 times or over a week	no	yes	17632-26937	none	<3 per week	80	Everyday according to doctors' advice	8	Xicheng of Beijing	Eastern	Beijing	1 person	1	112	1122	100%
1122026	112202602	urban	yes	53	female	urban	Senior college	Urban emloyee basic medical insurance	6 times or over a week	no	yes	26938-50968	none	<3 per week	80	Everyday according to doctors' advice	8	Xicheng of Beijing	Eastern	Beijing	1 person	1	112	1122	100%
1122027	112202702	urban	yes	77	male	urban	University or higher	Urban emloyee basic medical insurance	6 times or over a week	no	no	26938-50968	none	<3 per week	70	Everyday according to doctors' advice	7	Xicheng of Beijing	Eastern	Beijing	1 person	1	112	1122	100%
1122028	112202802	urban	yes	67	female	urban	Primary school	Urban dweller basic medical insurance	6 times or over a week	no	no	17632-26937	none	<3 per week	70	Everyday according to doctors' advice	7	Xicheng of Beijing	Eastern	Beijing	1 person	1	112	1122	100%
1122029	112202902	urban	yes	72	female	urban	Junior high school	Urban emloyee basic medical insurance	1-2 times a week	no	no	26938-50968	none	<3 per week	70	Everyday according to doctors' advice	7	Xicheng of Beijing	Eastern	Beijing	1 person	1	112	1122	100%
1122030	112203001	urban	yes	73	male	urban	University or higher	Urban emloyee basic medical insurance	Never exercise	no	no	26938-50968	none	<3 per week	60	Everyday according to doctors' advice	6	Xicheng of Beijing	Eastern	Beijing	2 persons	1	112	1122	100%
1122030	112203002	urban	yes	67	female	urban	Middle specialist	Urban emloyee basic medical insurance	6 times or over a week	no	no	26938-50968	none	<3 per week	70	Everyday according to doctors' advice	7	Xicheng of Beijing	Eastern	Beijing	2 persons		112	1122	100%
1122031	112203102	urban	yes	69	female	urban	Senior high school	Urban emloyee basic medical insurance	Never exercise	yes	yes	26938-50968	none	<3 per week	60	Everyday according to doctors' advice	6	Xicheng of Beijing	Eastern	Beijing	1 person	1	112	1122	100%
1122034	112203402	urban	yes	66	female	urban	Junior high school	Urban emloyee basic medical insurance	6 times or over a week	no	yes	26938-50968	none	<3 per week	60	Everyday according to doctors' advice	6	Xicheng of Beijing	Eastern	Beijing	1 person	1	112	1122	100%
1122035	112203501	urban	yes	51	female	urban	Technical college	Urban emloyee basic medical insurance	1-2 times a week	no	no	26938-50968	none	<3 per week	80	Sometimes	8	Xicheng of Beijing	Eastern	Beijing	1 person	1	112	1122	100%
1122036	112203601	urban	yes	73	male	urban	Senior college	Urban emloyee basic medical insurance	6 times or over a week	no	no	10888-17631	none	<3 per week	80	Everyday according to doctors' advice	8	Xicheng of Beijing	Eastern	Beijing	1 person	1	112	1122	100%
1122037	112203701	urban	yes	67	male	urban	Junior high school	Urban emloyee basic medical insurance	1-2 times a week	no	no	26938-50968	none	=>3 per week	90	Everyday according to doctors' advice	9	Xicheng of Beijing	Eastern	Beijing	1 person	1	112	1122	100%
1122040	112204002	urban	yes	80	female	urban	University or higher	Urban emloyee basic medical insurance	6 times or over a week	no	no	>50968	none	<3 per week	70	Everyday according to doctors' advice	7	Xicheng of Beijing	Eastern	Beijing	1 person	1	112	1122	100%
1122041	112204101	urban	yes	72	male	urban	Middle specialist	Urban emloyee basic medical insurance	6 times or over a week	no	yes	10888-17631	none	=>3 per week	80	Everyday according to doctors' advice	8	Xicheng of Beijing	Eastern	Beijing	2 persons	1	112	1122	100%
1122041	112204102	urban	yes	68	female	urban	Junior high school	Urban emloyee basic medical insurance	6 times or over a week	no	no	10888-17631	none	<3 per week	80	Everyday according to doctors' advice	8	Xicheng of Beijing	Eastern	Beijing	2 persons		112	1122	100%
1122042	112204201	urban	yes	70	male	urban	Senior high school	Urban emloyee basic medical insurance	6 times or over a week	no	yes	26938-50968	none	<3 per week	80	Everyday according to doctors' advice	8	Xicheng of Beijing	Eastern	Beijing	1 person	1	112	1122	100%
1122043	112204302	urban	yes	44	male	urban	Junior high school	Urban emloyee basic medical insurance	Never exercise	no	no	17632-26937	none	<3 per week	90	Everyday according to doctors' advice	9	Xicheng of Beijing	Eastern	Beijing	2 persons	1	112	1122	100%
1122043	112204303	urban	yes	45	female	urban	Junior high school	Urban emloyee basic medical insurance	3-5 times a week	no	no	17632-26937	none	<3 per week	80	Everyday according to doctors' advice	8	Xicheng of Beijing	Eastern	Beijing	2 persons		112	1122	100%
1122044	112204402	urban	yes	73	female	urban	Primary school	Urban dweller basic medical insurance	3-5 times a week	no	yes	17632-26937	none	<3 per week	80	Everyday according to doctors' advice	8	Xicheng of Beijing	Eastern	Beijing	2 persons	1	112	1122	100%
1122044	112204401	urban	yes	78	male	urban	Junior high school	Urban emloyee basic medical insurance	3-5 times a week	no	yes	17632-26937	none	<3 per week	60	Everyday according to doctors' advice	6	Xicheng of Beijing	Eastern	Beijing	2 persons		112	1122	100%
1122045	112204501	urban	yes	69	male	urban	Middle specialist	Urban emloyee basic medical insurance	6 times or over a week	no	no	10888-17631	1ÔÂ10ÈÕ	<3 per week	60	Everyday according to doctors' advice	6	Xicheng of Beijing	Eastern	Beijing	1 person	1	112	1122	100%
1122046	112204601	urban	yes	71	male	urban	Junior high school	Urban emloyee basic medical insurance	6 times or over a week	no	yes	26938-50968	none	<3 per week	90	Everyday according to doctors' advice	9	Xicheng of Beijing	Eastern	Beijing	1 person	1	112	1122	100%
1122047	112204701	urban	yes	76	female	urban	Junior high school	Urban emloyee basic medical insurance	6 times or over a week	yes	yes	17632-26937	none	<3 per week	50	Everyday according to doctors' advice	5	Xicheng of Beijing	Eastern	Beijing	1 person	1	112	1122	100%
1122048	112204801	urban	yes	77	female	urban	Primary school	Urban emloyee basic medical insurance	6 times or over a week	no	yes	26938-50968	none	<3 per week	70	Everyday according to doctors' advice	7	Xicheng of Beijing	Eastern	Beijing	1 person	1	112	1122	100%
1122049	112204901	urban	yes	70	male	urban	Junior high school	Urban emloyee basic medical insurance	6 times or over a week	no	no	26938-50968	none	<3 per week	60	Everyday according to doctors' advice	6	Xicheng of Beijing	Eastern	Beijing	1 person	1	112	1122	100%
1122050	112205002	urban	yes	59	female	urban	Junior high school	Urban emloyee basic medical insurance	3-5 times a week	no	yes	26938-50968	none	<3 per week	70	Everyday according to doctors' advice	7	Xicheng of Beijing	Eastern	Beijing	1 person	1	112	1122	100%
1123001	112300101	urban	yes	77	male	urban	University or higher	Urban emloyee basic medical insurance	6 times or over a week	no	no	10888-17631	none	<3 per week	80	Everyday according to doctors' advice	8	Xicheng of Beijing	Eastern	Beijing	2 persons	1	112	1123	100%
1123001	112300102	urban	yes	82	female	urban	Primary school	Urban dweller basic medical insurance	6 times or over a week	no	no	10888-17631	none	<3 per week	60	Everyday according to doctors' advice	6	Xicheng of Beijing	Eastern	Beijing	2 persons		112	1123	100%
1123002	112300201	urban	yes	73	male	urban	Junior high school	Urban emloyee basic medical insurance	6 times or over a week	no	yes	17632-26937	1ÔÂ10ÈÕ	=>3 per week	70	Everyday according to doctors' advice	7	Xicheng of Beijing	Eastern	Beijing	2 persons	1	112	1123	100%
1123002	112300202	urban	yes	73	female	urban	Primary school	Urban emloyee basic medical insurance	6 times or over a week	no	yes	17632-26937	none	<3 per week	70	Everyday according to doctors' advice	7	Xicheng of Beijing	Eastern	Beijing	2 persons		112	1123	100%
1123005	112300501	urban	yes	80	male	urban	Primary school	Urban emloyee basic medical insurance	6 times or over a week	no	yes	26938-50968	none	=>3 per week	70	Everyday according to doctors' advice	7	Xicheng of Beijing	Eastern	Beijing	2 persons	1	112	1123	100%
1123005	112300502	urban	yes	78	female	urban	Primary school	Urban emloyee basic medical insurance	6 times or over a week	no	yes	26938-50968	none	<3 per week	70	Everyday according to doctors' advice	7	Xicheng of Beijing	Eastern	Beijing	2 persons		112	1123	100%
1123007	112300701	urban	yes	71	female	urban	Primary school	Urban emloyee basic medical insurance	6 times or over a week	no	no	4748-10887	none	<3 per week	80	Everyday according to doctors' advice	8	Xicheng of Beijing	Eastern	Beijing	1 person	1	112	1123	100%
1123009	112300901	urban	yes	75	male	urban	Senior high school	Urban emloyee basic medical insurance	6 times or over a week	no	no	26938-50968	none	<3 per week	80	Everyday according to doctors' advice	8	Xicheng of Beijing	Eastern	Beijing	2 persons	1	112	1123	100%
1123009	112300902	urban	yes	69	female	urban	Junior high school	Urban emloyee basic medical insurance	6 times or over a week	no	no	26938-50968	none	<3 per week	80	Everyday according to doctors' advice	8	Xicheng of Beijing	Eastern	Beijing	2 persons		112	1123	100%
1123010	112301001	urban	yes	77	female	urban	Primary school	Urban emloyee basic medical insurance	6 times or over a week	no	yes	17632-26937	none	<3 per week	80	Everyday according to doctors' advice	8	Xicheng of Beijing	Eastern	Beijing	2 persons	1	112	1123	100%
1123010	112301002	urban	yes	46	male	urban	Senior college	Urban emloyee basic medical insurance	6 times or over a week	no	yes	17632-26937	none	<3 per week	80	Everyday according to doctors' advice	8	Xicheng of Beijing	Eastern	Beijing	2 persons		112	1123	100%
1123011	112301103	urban	yes	85	female	urban	Primary school	Urban emloyee basic medical insurance	6 times or over a week	no	yes	26938-50968	none	<3 per week	80	Everyday according to doctors' advice	8	Xicheng of Beijing	Eastern	Beijing	2 persons	1	112	1123	100%
1123011	112301102	urban	yes	49	female	urban	Senior high school	Urban emloyee basic medical insurance	6 times or over a week	no	yes	26938-50968	none	<3 per week	80	Everyday according to doctors' advice	8	Xicheng of Beijing	Eastern	Beijing	2 persons		112	1123	100%
1123012	112301201	urban	yes	78	male	urban	Primary school	Urban emloyee basic medical insurance	Never exercise	no	no	4748-10887	none	<3 per week	70	Everyday according to doctors' advice	7	Xicheng of Beijing	Eastern	Beijing	1 person	1	112	1123	100%
1123013	112301302	urban	yes	72	female	urban	Junior high school	Urban emloyee basic medical insurance	1-2 times a week	no	no	17632-26937	none	<3 per week	60	Everyday according to doctors' advice	6	Xicheng of Beijing	Eastern	Beijing	1 person	1	112	1123	100%
1123016	112301601	urban	yes	73	female	urban	Junior high school	Urban emloyee basic medical insurance	No more than 1 time a week	no	no	10888-17631	none	<3 per week	80	Everyday according to doctors' advice	8	Xicheng of Beijing	Eastern	Beijing	2 persons	1	112	1123	100%
1123016	112301602	urban	yes	74	male	urban	Junior high school	Urban emloyee basic medical insurance	1-2 times a week	no	no	10888-17631	11ÔÂ20ÈÕ	=>3 per week	90	Everyday according to doctors' advice	9	Xicheng of Beijing	Eastern	Beijing	2 persons		112	1123	100%
1123018	112301801	urban	yes	81	female	urban	Middle specialist	Urban emloyee basic medical insurance	6 times or over a week	no	no	26938-50968	none	<3 per week	80	Everyday according to doctors' advice	8	Xicheng of Beijing	Eastern	Beijing	1 person	1	112	1123	100%
1123019	112301901	urban	yes	75	male	urban	University or higher	Urban emloyee basic medical insurance	6 times or over a week	no	yes	>50968	none	<3 per week	80	Everyday according to doctors' advice	8	Xicheng of Beijing	Eastern	Beijing	1 person	1	112	1123	100%
1123020	112302001	urban	yes	70	male	urban	Middle specialist	Urban emloyee basic medical insurance	6 times or over a week	no	no	17632-26937	none	<3 per week	70	Everyday according to doctors' advice	7	Xicheng of Beijing	Eastern	Beijing	1 person	1	112	1123	100%
1123023	112302301	urban	yes	78	male	urban	Senior college	Urban emloyee basic medical insurance	1-2 times a week	yes	no	10888-17631	none	=>3 per week	80	Everyday according to doctors' advice	8	Xicheng of Beijing	Eastern	Beijing	1 person	1	112	1123	100%
1123024	112302401	urban	yes	72	female	urban	Never studied	Urban emloyee basic medical insurance	6 times or over a week	no	no	17632-26937	none	<3 per week	80	Everyday according to doctors' advice	8	Xicheng of Beijing	Eastern	Beijing	1 person	1	112	1123	100%
1123026	112302601	urban	yes	76	female	urban	Junior high school	Urban emloyee basic medical insurance	6 times or over a week	no	no	26938-50968	none	<3 per week	80	Everyday according to doctors' advice	8	Xicheng of Beijing	Eastern	Beijing	1 person	1	112	1123	100%
1123027	112302702	urban	yes	66	male	urban	Middle specialist	Urban emloyee basic medical insurance	6 times or over a week	no	yes	26938-50968	none	<3 per week	80	Everyday according to doctors' advice	8	Xicheng of Beijing	Eastern	Beijing	1 person	1	112	1123	100%
1123029	112302901	urban	yes	83	male	urban	Primary school	Urban emloyee basic medical insurance	6 times or over a week	no	yes	>50968	none	<3 per week	40	Everyday according to doctors' advice	4	Xicheng of Beijing	Eastern	Beijing	1 person	1	112	1123	100%
1123030	112303001	urban	yes	74	male	urban	Junior high school	Urban emloyee basic medical insurance	6 times or over a week	no	no	17632-26937	none	<3 per week	60	Everyday according to doctors' advice	6	Xicheng of Beijing	Eastern	Beijing	1 person	1	112	1123	100%
1123031	112303101	urban	yes	78	male	urban	Middle specialist	Urban emloyee basic medical insurance	6 times or over a week	no	yes	26938-50968	none	<3 per week	70	Everyday according to doctors' advice	7	Xicheng of Beijing	Eastern	Beijing	1 person	1	112	1123	100%
1123032	112303202	urban	yes	61	male	urban	Junior high school	Urban emloyee basic medical insurance	6 times or over a week	no	yes	26938-50968	1ÔÂ10ÈÕ	<3 per week	80	Everyday according to doctors' advice	8	Xicheng of Beijing	Eastern	Beijing	1 person	1	112	1123	100%
1123033	112303301	urban	yes	81	female	urban	Junior high school	Urban emloyee basic medical insurance	6 times or over a week	no	yes	26938-50968	none	<3 per week	80	Everyday according to doctors' advice	8	Xicheng of Beijing	Eastern	Beijing	1 person	1	112	1123	100%
1123034	112303403	urban	yes	68	female	urban	Junior high school	Urban emloyee basic medical insurance	6 times or over a week	no	no	>50968	none	<3 per week	90	Everyday according to doctors' advice	9	Xicheng of Beijing	Eastern	Beijing	1 person	1	112	1123	100%
1123035	112303501	urban	yes	77	male	urban	University or higher	Urban emloyee basic medical insurance	6 times or over a week	no	no	26938-50968	none	<3 per week	70	Everyday according to doctors' advice	7	Xicheng of Beijing	Eastern	Beijing	2 persons	1	112	1123	100%
1123035	112303502	urban	yes	71	female	urban	Middle specialist	Urban emloyee basic medical insurance	6 times or over a week	no	no	26938-50968	none	<3 per week	85	Everyday according to doctors' advice	9	Xicheng of Beijing	Eastern	Beijing	2 persons		112	1123	100%
1123036	112303602	urban	yes	64	female	urban	Middle specialist	Urban emloyee basic medical insurance	6 times or over a week	no	no	26938-50968	none	<3 per week	60	Everyday according to doctors' advice	6	Xicheng of Beijing	Eastern	Beijing	1 person	1	112	1123	100%
1123037	112303702	urban	yes	71	female	urban	Junior high school	Urban emloyee basic medical insurance	6 times or over a week	no	no	26938-50968	none	<3 per week	80	Everyday according to doctors' advice	8	Xicheng of Beijing	Eastern	Beijing	2 persons	1	112	1123	100%
1123037	112303701	urban	yes	76	male	urban	University or higher	Urban emloyee basic medical insurance	6 times or over a week	no	no	26938-50968	none	<3 per week	80	Everyday according to doctors' advice	8	Xicheng of Beijing	Eastern	Beijing	2 persons		112	1123	100%
1123038	112303802	urban	yes	65	female	urban	Senior college	Urban emloyee basic medical insurance	6 times or over a week	yes	no	26938-50968	none	<3 per week	80	Everyday according to doctors' advice	8	Xicheng of Beijing	Eastern	Beijing	1 person	1	112	1123	100%
1123039	112303902	urban	yes	71	female	urban	Junior high school	Urban emloyee basic medical insurance	6 times or over a week	no	yes	26938-50968	none	<3 per week	75	Everyday according to doctors' advice	8	Xicheng of Beijing	Eastern	Beijing	2 persons	1	112	1123	100%
1123039	112303901	urban	yes	71	male	urban	Junior high school	Urban emloyee basic medical insurance	6 times or over a week	no	yes	26938-50968	none	<3 per week	85	Everyday according to doctors' advice	9	Xicheng of Beijing	Eastern	Beijing	2 persons		112	1123	100%
1123041	112304101	urban	yes	66	male	urban	Junior high school	Urban emloyee basic medical insurance	6 times or over a week	no	no	26938-50968	11ÔÂ20ÈÕ	=>3 per week	70	Everyday according to doctors' advice	7	Xicheng of Beijing	Eastern	Beijing	1 person	1	112	1123	100%
1123042	112304202	urban	yes	74	female	urban	Primary school	Urban emloyee basic medical insurance	6 times or over a week	no	no	17632-26937	none	<3 per week	70	Everyday according to doctors' advice	7	Xicheng of Beijing	Eastern	Beijing	2 persons	1	112	1123	100%
1123042	112304201	urban	yes	80	male	urban	Junior high school	Urban emloyee basic medical insurance	Never exercise	no	no	17632-26937	none	<3 per week	50	Everyday according to doctors' advice	5	Xicheng of Beijing	Eastern	Beijing	2 persons		112	1123	100%
1123043	112304301	urban	yes	65	male	urban	Junior high school	Urban emloyee basic medical insurance	6 times or over a week	no	yes	26938-50968	11ÔÂ20ÈÕ	<3 per week	90	Everyday according to doctors' advice	9	Xicheng of Beijing	Eastern	Beijing	1 person	1	112	1123	100%
1123044	112304401	urban	yes	74	male	urban	University or higher	Urban emloyee basic medical insurance	6 times or over a week	no	no	26938-50968	none	<3 per week	50	Everyday according to doctors' advice	5	Xicheng of Beijing	Eastern	Beijing	1 person	1	112	1123	100%
1123045	112304502	urban	yes	68	female	urban	Junior high school	Urban dweller basic medical insurance	6 times or over a week	no	no	4748-10887	none	<3 per week	70	Everyday according to doctors' advice	7	Xicheng of Beijing	Eastern	Beijing	2 persons	1	112	1123	100%
1123045	112304501	urban	yes	73	male	urban	Junior high school	Urban emloyee basic medical insurance	6 times or over a week	no	no	4748-10887	none	<3 per week	90	Everyday according to doctors' advice	9	Xicheng of Beijing	Eastern	Beijing	2 persons		112	1123	100%
1123046	112304601	urban	yes	70	male	urban	Primary school	Urban emloyee basic medical insurance	6 times or over a week	no	yes	26938-50968	11ÔÂ20ÈÕ	=>3 per week	80	Everyday according to doctors' advice	8	Xicheng of Beijing	Eastern	Beijing	2 persons	1	112	1123	100%
1123046	112304602	urban	yes	67	female	urban	Junior high school	Urban emloyee basic medical insurance	6 times or over a week	no	yes	26938-50968	none	<3 per week	80	Everyday according to doctors' advice	8	Xicheng of Beijing	Eastern	Beijing	2 persons		112	1123	100%
1123047	112304701	urban	yes	77	male	urban	Middle specialist	Urban emloyee basic medical insurance	6 times or over a week	no	yes	26938-50968	none	=>3 per week	70	Everyday according to doctors' advice	7	Xicheng of Beijing	Eastern	Beijing	2 persons	1	112	1123	100%
1123047	112304702	urban	yes	73	female	urban	Senior high school	Urban emloyee basic medical insurance	6 times or over a week	no	yes	26938-50968	none	<3 per week	70	Everyday according to doctors' advice	7	Xicheng of Beijing	Eastern	Beijing	2 persons		112	1123	100%
1123048	112304801	urban	yes	68	male	urban	Junior high school	Urban emloyee basic medical insurance	6 times or over a week	no	yes	10888-17631	none	<3 per week	80	Everyday according to doctors' advice	8	Xicheng of Beijing	Eastern	Beijing	1 person	1	112	1123	100%
1123049	112304901	urban	yes	67	male	urban	Junior high school	Urban emloyee basic medical insurance	6 times or over a week	no	yes	26938-50968	none	<3 per week	70	Everyday according to doctors' advice	7	Xicheng of Beijing	Eastern	Beijing	2 persons	1	112	1123	100%
1123049	112304902	urban	yes	64	female	urban	Junior high school	Urban emloyee basic medical insurance	6 times or over a week	no	yes	26938-50968	none	<3 per week	70	Everyday according to doctors' advice	7	Xicheng of Beijing	Eastern	Beijing	2 persons		112	1123	100%
1123050	112305002	urban	yes	61	female	urban	Junior high school	Urban emloyee basic medical insurance	Never exercise	no	yes	26938-50968	none	<3 per week	60	Everyday according to doctors' advice	6	Xicheng of Beijing	Eastern	Beijing	2 persons	1	112	1123	100%
1123050	112305001	urban	yes	67	male	urban	Middle specialist	Urban emloyee basic medical insurance	Never exercise	no	yes	26938-50968	21-30	=>3 per week	60	Everyday according to doctors' advice	6	Xicheng of Beijing	Eastern	Beijing	2 persons		112	1123	100%
1124001	112400103	urban	yes	56	male	urban	Senior high school	Urban emloyee basic medical insurance	6 times or over a week	no	yes	26938-50968	1ÔÂ10ÈÕ	<3 per week	100	Everyday according to doctors' advice	10	Xicheng of Beijing	Eastern	Beijing	1 person	1	112	1124	100%
1124003	112400302	urban	yes	77	male	urban	University or higher	Other social medical insurance	6 times or over a week	no	yes	26938-50968	none	<3 per week	90	Everyday according to doctors' advice	9	Xicheng of Beijing	Eastern	Beijing	1 person	1	112	1124	100%
1124005	112400501	urban	yes	64	female	urban	Middle specialist	Urban emloyee basic medical insurance	3-5 times a week	no	yes	26938-50968	none	<3 per week	80	Everyday according to doctors' advice	8	Xicheng of Beijing	Eastern	Beijing	1 person	1	112	1124	100%
1124008	112400801	urban	yes	72	male	urban	University or higher	Urban emloyee basic medical insurance	6 times or over a week	no	no	>50968	none	<3 per week	80	Everyday according to doctors' advice	8	Xicheng of Beijing	Eastern	Beijing	1 person	1	112	1124	100%
1124010	112401002	urban	yes	78	female	urban	Junior high school	Urban emloyee basic medical insurance	6 times or over a week	no	no	26938-50968	none	<3 per week	80	Everyday according to doctors' advice	8	Xicheng of Beijing	Eastern	Beijing	2 persons	1	112	1124	100%
1124010	112401001	urban	yes	75	male	urban	University or higher	Urban emloyee basic medical insurance	6 times or over a week	no	no	26938-50968	none	<3 per week	90	Everyday according to doctors' advice	9	Xicheng of Beijing	Eastern	Beijing	2 persons		112	1124	100%
1124011	112401101	urban	yes	73	female	urban	University or higher	Urban emloyee basic medical insurance	No more than 1 time a week	no	no	26938-50968	none	<3 per week	80	Everyday according to doctors' advice	8	Xicheng of Beijing	Eastern	Beijing	1 person	1	112	1124	100%
1124012	112401201	urban	yes	59	male	urban	University or higher	Urban emloyee basic medical insurance	6 times or over a week	no	yes	17632-26937	none	=>3 per week	90	Everyday according to doctors' advice	9	Xicheng of Beijing	Eastern	Beijing	2 persons	1	112	1124	100%
1124012	112401202	urban	yes	50	female	urban	Senior high school	Urban emloyee basic medical insurance	6 times or over a week	no	yes	17632-26937	none	<3 per week	90	Everyday according to doctors' advice	9	Xicheng of Beijing	Eastern	Beijing	2 persons		112	1124	100%
1124013	112401301	urban	yes	53	female	urban	Senior high school	Urban emloyee basic medical insurance	6 times or over a week	yes	yes	26938-50968	none	<3 per week	70	Everyday according to doctors' advice	7	Xicheng of Beijing	Eastern	Beijing	1 person	1	112	1124	100%
1124015	112401501	urban	yes	62	female	urban	University or higher	Urban emloyee basic medical insurance	6 times or over a week	no	yes	26938-50968	none	<3 per week	90	Everyday according to doctors' advice	9	Xicheng of Beijing	Eastern	Beijing	1 person	1	112	1124	100%
1124016	112401601	urban	yes	67	male	urban	Junior high school	Urban emloyee basic medical insurance	Never exercise	no	yes	26938-50968	1ÔÂ10ÈÕ	<3 per week	50	Everyday according to doctors' advice	5	Xicheng of Beijing	Eastern	Beijing	1 person	1	112	1124	100%
1124017	112401701	urban	yes	68	male	urban	Junior high school	Urban emloyee basic medical insurance	6 times or over a week	no	yes	17632-26937	none	<3 per week	70	Everyday according to doctors' advice	7	Xicheng of Beijing	Eastern	Beijing	1 person	1	112	1124	100%
1124018	112401801	urban	yes	59	male	urban	Junior high school	Urban emloyee basic medical insurance	6 times or over a week	no	yes	26938-50968	none	<3 per week	90	Everyday according to doctors' advice	9	Xicheng of Beijing	Eastern	Beijing	2 persons	1	112	1124	100%
1124018	112401802	urban	yes	60	female	urban	Junior high school	Urban emloyee basic medical insurance	6 times or over a week	no	yes	26938-50968	none	<3 per week	90	Everyday according to doctors' advice	9	Xicheng of Beijing	Eastern	Beijing	2 persons		112	1124	100%
1124020	112402001	urban	yes	63	female	urban	Primary school	Urban emloyee basic medical insurance	6 times or over a week	no	yes	17632-26937	none	<3 per week	70	Everyday according to doctors' advice	7	Xicheng of Beijing	Eastern	Beijing	1 person	1	112	1124	100%
1124022	112402201	urban	yes	65	male	urban	Junior high school	Urban emloyee basic medical insurance	6 times or over a week	no	no	17632-26937	none	=>3 per week	90	Everyday according to doctors' advice	9	Xicheng of Beijing	Eastern	Beijing	2 persons	1	112	1124	100%
1124022	112402202	urban	yes	60	female	urban	Junior high school	Urban dweller basic medical insurance	6 times or over a week	no	no	17632-26937	none	<3 per week	90	Everyday according to doctors' advice	9	Xicheng of Beijing	Eastern	Beijing	2 persons		112	1124	100%
1124023	112402301	urban	yes	64	male	urban	Junior high school	Urban emloyee basic medical insurance	1-2 times a week	no	yes	26938-50968	none	<3 per week	45	Everyday according to doctors' advice	5	Xicheng of Beijing	Eastern	Beijing	2 persons	1	112	1124	100%
1124023	112402302	urban	yes	59	female	urban	Junior high school	Urban emloyee basic medical insurance	3-5 times a week	no	yes	26938-50968	none	<3 per week	80	Everyday according to doctors' advice	8	Xicheng of Beijing	Eastern	Beijing	2 persons		112	1124	100%
1124024	112402405	urban	yes	58	female	rural	Primary school	No	1-2 times a week	no	no	26938-50968	none	<3 per week	80	Everyday according to doctors' advice	8	Xicheng of Beijing	Eastern	Beijing	1 person	1	112	1124	100%
1124026	112402601	urban	yes	50	female	urban	University or higher	Urban emloyee basic medical insurance	6 times or over a week	no	no	26938-50968	none	<3 per week	90	Everyday according to doctors' advice	9	Xicheng of Beijing	Eastern	Beijing	1 person	1	112	1124	100%
1124033	112403302	urban	yes	71	female	urban	Middle specialist	Urban emloyee basic medical insurance	6 times or over a week	no	yes	26938-50968	none	<3 per week	70	Everyday according to doctors' advice	7	Xicheng of Beijing	Eastern	Beijing	2 persons	1	112	1124	100%
1124033	112403301	urban	yes	77	male	urban	Middle specialist	Urban emloyee basic medical insurance	6 times or over a week	no	yes	26938-50968	none	<3 per week	70	Everyday according to doctors' advice	7	Xicheng of Beijing	Eastern	Beijing	2 persons		112	1124	100%
1124034	112403402	urban	yes	73	female	urban	Senior high school	Urban emloyee basic medical insurance	6 times or over a week	no	yes	26938-50968	none	<3 per week	50	Everyday according to doctors' advice	5	Xicheng of Beijing	Eastern	Beijing	2 persons	1	112	1124	100%
1124034	112403401	urban	yes	72	male	urban	University or higher	Urban emloyee basic medical insurance	6 times or over a week	no	yes	26938-50968	none	<3 per week	70	Everyday according to doctors' advice	7	Xicheng of Beijing	Eastern	Beijing	2 persons		112	1124	100%
1124038	112403802	urban	yes	60	female	urban	Junior high school	Urban emloyee basic medical insurance	3-5 times a week	no	no	26938-50968	none	<3 per week	80	Everyday according to doctors' advice	8	Xicheng of Beijing	Eastern	Beijing	1 person	1	112	1124	100%
1124039	112403901	urban	yes	67	male	urban	Middle specialist	Urban emloyee basic medical insurance	6 times or over a week	no	no	17632-26937	none	<3 per week	80	Everyday according to doctors' advice	8	Xicheng of Beijing	Eastern	Beijing	1 person	1	112	1124	100%
1124043	112404303	urban	yes	79	female	urban	University or higher	Urban emloyee basic medical insurance	6 times or over a week	no	no	26938-50968	none	<3 per week	80	Everyday according to doctors' advice	8	Xicheng of Beijing	Eastern	Beijing	2 persons	1	112	1124	100%
1124043	112404301	urban	yes	56	male	urban	University or higher	Urban emloyee basic medical insurance	6 times or over a week	no	no	26938-50968	none	<3 per week	80	Everyday according to doctors' advice	8	Xicheng of Beijing	Eastern	Beijing	2 persons		112	1124	100%
1124045	112404502	urban	yes	73	male	urban	Senior high school	Urban emloyee basic medical insurance	Never exercise	no	no	>50968	none	<3 per week	60	Everyday according to doctors' advice	6	Xicheng of Beijing	Eastern	Beijing	1 person	1	112	1124	100%
1124047	112404701	urban	yes	71	male	urban	Middle specialist	Urban emloyee basic medical insurance	6 times or over a week	no	yes	26938-50968	none	<3 per week	60	Everyday according to doctors' advice	6	Xicheng of Beijing	Eastern	Beijing	2 persons	1	112	1124	100%
1124047	112404702	urban	yes	70	female	urban	Middle specialist	Urban emloyee basic medical insurance	6 times or over a week	no	yes	26938-50968	none	<3 per week	80	Everyday according to doctors' advice	8	Xicheng of Beijing	Eastern	Beijing	2 persons		112	1124	100%
1124049	112404901	urban	yes	62	male	urban	University or higher	Urban emloyee basic medical insurance	1-2 times a week	no	yes	26938-50968	none	<3 per week	70	Everyday according to doctors' advice	7	Xicheng of Beijing	Eastern	Beijing	1 person	1	112	1124	100%
1131004	113100402	urban	yes	74	female	urban	Primary school	Urban emloyee basic medical insurance	No more than 1 time a week	no	no	26938-50968	none	<3 per week	60	Everyday according to doctors' advice	6	Xicheng of Beijing	Eastern	Beijing	1 person	1	113	1131	100%
1131005	113100501	urban	yes	62	male	urban	Middle specialist	Urban emloyee basic medical insurance	3-5 times a week	no	yes	>50968	none	<3 per week	70	Everyday according to doctors' advice	7	Xicheng of Beijing	Eastern	Beijing	1 person	1	113	1131	100%
1131006	113100601	urban	yes	56	female	urban	Junior high school	Urban emloyee basic medical insurance	6 times or over a week	no	no	17632-26937	none	<3 per week	70	Sometimes	7	Xicheng of Beijing	Eastern	Beijing	2 persons	1	113	1131	100%
1131006	113100602	urban	yes	59	male	urban	Junior high school	Urban emloyee basic medical insurance	6 times or over a week	no	no	17632-26937	none	<3 per week	80	Everyday according to doctors' advice	8	Xicheng of Beijing	Eastern	Beijing	2 persons		113	1131	100%
1131007	113100701	urban	yes	77	male	urban	Junior high school	Urban emloyee basic medical insurance	6 times or over a week	no	no	17632-26937	none	<3 per week	60	Everyday according to doctors' advice	6	Xicheng of Beijing	Eastern	Beijing	1 person	1	113	1131	100%
1131008	113100801	urban	yes	56	male	urban	University or higher	Urban emloyee basic medical insurance	6 times or over a week	no	yes	26938-50968	none	<3 per week	80	Everyday according to doctors' advice	8	Xicheng of Beijing	Eastern	Beijing	1 person	1	113	1131	100%
1131010	113101001	urban	yes	68	male	urban	Senior high school	Urban emloyee basic medical insurance	6 times or over a week	no	yes	26938-50968	1ÔÂ10ÈÕ	<3 per week	70	Everyday according to doctors' advice	7	Xicheng of Beijing	Eastern	Beijing	1 person	1	113	1131	100%
1131011	113101102	urban	yes	58	male	urban	Senior high school	Urban dweller basic medical insurance	6 times or over a week	no	yes	26938-50968	none	<3 per week	70	Everyday according to doctors' advice	7	Xicheng of Beijing	Eastern	Beijing	1 person	1	113	1131	100%
1131012	113101202	urban	yes	61	male	urban	Primary school	Urban emloyee basic medical insurance	Never exercise	no	yes	26938-50968	11ÔÂ20ÈÕ	=>3 per week	90	Everyday according to doctors' advice	9	Xicheng of Beijing	Eastern	Beijing	1 person	1	113	1131	100%
1131014	113101402	urban	yes	55	male	urban	Senior high school	Urban emloyee basic medical insurance	Never exercise	no	no	17632-26937	11ÔÂ20ÈÕ	<3 per week	65	Everyday according to doctors' advice	7	Xicheng of Beijing	Eastern	Beijing	1 person	1	113	1131	100%
1131015	113101502	urban	yes	77	female	urban	Junior high school	Urban emloyee basic medical insurance	6 times or over a week	no	no	>50968	none	<3 per week	70	Everyday according to doctors' advice	7	Xicheng of Beijing	Eastern	Beijing	1 person	1	113	1131	100%
1131017	113101702	urban	yes	63	male	urban	Junior high school	Urban dweller basic medical insurance	6 times or over a week	yes	no	10888-17631	none	<3 per week	50	Everyday according to doctors' advice	5	Xicheng of Beijing	Eastern	Beijing	2 persons	1	113	1131	100%
1131017	113101701	urban	yes	63	female	urban	Junior high school	Urban dweller basic medical insurance	1-2 times a week	yes	no	10888-17631	none	<3 per week	60	Never	6	Xicheng of Beijing	Eastern	Beijing	2 persons		113	1131	100%
1131018	113101801	urban	yes	76	male	urban	Junior high school	Urban dweller basic medical insurance	3-5 times a week	no	yes	10888-17631	none	<3 per week	60	Everyday according to doctors' advice	6	Xicheng of Beijing	Eastern	Beijing	3-4 persons	1	113	1131	100%
1131018	113101803	urban	yes	49	female	urban	Senior high school	Urban dweller basic medical insurance	3-5 times a week	no	yes	10888-17631	none	<3 per week	90	Everyday according to doctors' advice	9	Xicheng of Beijing	Eastern	Beijing	3-4 persons		113	1131	100%
1131018	113101802	urban	yes	51	male	urban	Middle specialist	Urban dweller basic medical insurance	3-5 times a week	no	yes	10888-17631	none	<3 per week	90	Everyday according to doctors' advice	9	Xicheng of Beijing	Eastern	Beijing	3-4 persons		113	1131	100%
1131020	113102001	urban	yes	71	male	urban	Senior college	Urban dweller basic medical insurance	Never exercise	no	yes	17632-26937	1ÔÂ10ÈÕ	<3 per week	60	Everyday according to doctors' advice	6	Xicheng of Beijing	Eastern	Beijing	3-4 persons	1	113	1131	100%
1131020	113102003	urban	yes	36	male	urban	Senior college	Urban dweller basic medical insurance	Never exercise	no	yes	17632-26937	1ÔÂ10ÈÕ	<3 per week	70	Everyday according to doctors' advice	7	Xicheng of Beijing	Eastern	Beijing	3-4 persons		113	1131	100%
1131020	113102002	urban	yes	68	female	urban	Senior high school	Urban dweller basic medical insurance	Never exercise	no	yes	17632-26937	none	<3 per week	60	Everyday according to doctors' advice	6	Xicheng of Beijing	Eastern	Beijing	3-4 persons		113	1131	100%
1131021	113102101	urban	yes	74	male	urban	University or higher	Urban emloyee basic medical insurance	Never exercise	no	yes	10888-17631	11ÔÂ20ÈÕ	<3 per week	80	Everyday according to doctors' advice	8	Xicheng of Beijing	Eastern	Beijing	1 person	1	113	1131	100%
1131025	113102501	urban	yes	63	male	urban	Senior college	Urban emloyee basic medical insurance	6 times or over a week	no	no	26938-50968	none	<3 per week	50	Sometimes	5	Xicheng of Beijing	Eastern	Beijing	2 persons	1	113	1131	100%
1131025	113102502	urban	yes	62	female	urban	Senior college	Urban emloyee basic medical insurance	6 times or over a week	no	yes	26938-50968	none	<3 per week	70	Sometimes	7	Xicheng of Beijing	Eastern	Beijing	2 persons		113	1131	100%
1131026	113102602	urban	yes	61	male	urban	Senior college	Urban emloyee basic medical insurance	3-5 times a week	no	no	10888-17631	none	<3 per week	80	Sometimes	8	Xicheng of Beijing	Eastern	Beijing	2 persons	1	113	1131	100%
1131026	113102601	urban	yes	62	female	urban	Senior college	Urban emloyee basic medical insurance	3-5 times a week	no	no	10888-17631	none	<3 per week	74	Sometimes	7	Xicheng of Beijing	Eastern	Beijing	2 persons		113	1131	100%
1131027	113102702	urban	yes	59	male	urban	Senior high school	Urban emloyee basic medical insurance	3-5 times a week	no	yes	10888-17631	none	<3 per week	50	Everyday according to doctors' advice	5	Xicheng of Beijing	Eastern	Beijing	1 person	1	113	1131	100%
1131028	113102801	urban	yes	75	female	urban	Never studied	Urban dweller basic medical insurance	6 times or over a week	no	yes	10888-17631	1ÔÂ10ÈÕ	=>3 per week	50	Everyday according to doctors' advice	5	Xicheng of Beijing	Eastern	Beijing	2 persons	1	113	1131	100%
1131028	113102803	urban	yes	60	female	urban	Junior high school	Urban dweller basic medical insurance	1-2 times a week	no	yes	10888-17631	none	<3 per week	40	Everyday according to doctors' advice	4	Xicheng of Beijing	Eastern	Beijing	2 persons		113	1131	100%
1131029	113102901	urban	yes	56	male	urban	Senior college	Urban dweller basic medical insurance	6 times or over a week	no	no	>50968	none	<3 per week	70	Everyday according to doctors' advice	7	Xicheng of Beijing	Eastern	Beijing	2 persons	1	113	1131	100%
1131029	113102902	urban	yes	56	female	urban	Senior high school	Urban dweller basic medical insurance	No more than 1 time a week	no	no	>50968	none	<3 per week	70	Everyday according to doctors' advice	7	Xicheng of Beijing	Eastern	Beijing	2 persons		113	1131	100%
1131030	113103001	urban	yes	53	male	urban	Senior college	Urban dweller basic medical insurance	6 times or over a week	no	yes	26938-50968	none	<3 per week	60	Everyday according to doctors' advice	6	Xicheng of Beijing	Eastern	Beijing	2 persons	1	113	1131	100%
1131030	113103002	urban	yes	52	female	urban	Senior high school	Urban dweller basic medical insurance	6 times or over a week	no	yes	26938-50968	none	<3 per week	80	Everyday according to doctors' advice	8	Xicheng of Beijing	Eastern	Beijing	2 persons		113	1131	100%
1131032	113103202	urban	yes	60	female	urban	Junior high school	Urban emloyee basic medical insurance	Never exercise	no	yes	17632-26937	none	<3 per week	70	Everyday according to doctors' advice	7	Xicheng of Beijing	Eastern	Beijing	1 person	1	113	1131	100%
1131033	113103302	urban	yes	86	female	urban	Never studied	Urban emloyee basic medical insurance	6 times or over a week	no	yes	17632-26937	none	<3 per week	70	Everyday according to doctors' advice	7	Xicheng of Beijing	Eastern	Beijing	1 person	1	113	1131	100%
1131034	113103401	urban	yes	76	male	urban	Junior high school	Urban emloyee basic medical insurance	3-5 times a week	no	yes	26938-50968	none	<3 per week	60	Everyday according to doctors' advice	6	Xicheng of Beijing	Eastern	Beijing	1 person	1	113	1131	100%
1131036	113103601	urban	yes	79	male	urban	Senior college	Urban emloyee basic medical insurance	3-5 times a week	no	yes	17632-26937	1ÔÂ10ÈÕ	<3 per week	100	Everyday according to doctors' advice	10	Xicheng of Beijing	Eastern	Beijing	1 person	1	113	1131	100%
1131039	113103901	urban	yes	51	female	urban	Senior high school	Urban emloyee basic medical insurance	6 times or over a week	no	yes	10888-17631	none	<3 per week	60	Everyday according to doctors' advice	6	Xicheng of Beijing	Eastern	Beijing	1 person	1	113	1131	100%
1131042	113104201	urban	yes	80	female	urban	Primary school	Urban emloyee basic medical insurance	3-5 times a week	no	yes	10888-17631	none	<3 per week	50	Everyday according to doctors' advice	5	Xicheng of Beijing	Eastern	Beijing	1 person	1	113	1131	100%
1131044	113104403	urban	yes	80	female	urban	Primary school	Urban emloyee basic medical insurance	Never exercise	no	yes	4748-10887	none	<3 per week	70	Everyday according to doctors' advice	7	Xicheng of Beijing	Eastern	Beijing	2 persons	1	113	1131	100%
1131044	113104402	urban	yes	78	male	urban	Primary school	Urban emloyee basic medical insurance	6 times or over a week	no	yes	4748-10887	none	<3 per week	70	Everyday according to doctors' advice	7	Xicheng of Beijing	Eastern	Beijing	2 persons		113	1131	100%
1131046	113104601	urban	yes	75	female	urban	Junior high school	Urban emloyee basic medical insurance	Never exercise	no	yes	17632-26937	none	<3 per week	50	Everyday according to doctors' advice	5	Xicheng of Beijing	Eastern	Beijing	1 person	1	113	1131	100%
1131047	113104702	urban	yes	64	female	urban	Junior high school	Urban emloyee basic medical insurance	6 times or over a week	no	yes	17632-26937	none	<3 per week	80	Everyday according to doctors' advice	8	Xicheng of Beijing	Eastern	Beijing	1 person	1	113	1131	100%
1131048	113104802	urban	yes	70	male	urban	Senior high school	Urban dweller basic medical insurance	6 times or over a week	no	yes	17632-26937	none	<3 per week	50	Everyday according to doctors' advice	5	Xicheng of Beijing	Eastern	Beijing	1 person	1	113	1131	100%
1131049	113104901	urban	yes	61	male	urban	Junior high school	Urban emloyee basic medical insurance	6 times or over a week	no	yes	26938-50968	none	<3 per week	80	Everyday according to doctors' advice	8	Xicheng of Beijing	Eastern	Beijing	1 person	1	113	1131	100%
1131050	113105001	urban	yes	74	female	urban	University or higher	Urban emloyee basic medical insurance	6 times or over a week	no	yes	26938-50968	none	<3 per week	70	Everyday according to doctors' advice	7	Xicheng of Beijing	Eastern	Beijing	1 person	1	113	1131	100%
1132002	113200201	urban	yes	60	female	urban	Senior high school	Urban emloyee basic medical insurance	Never exercise	no	yes	4748-10887	none	<3 per week	80	Everyday according to doctors' advice	8	Xicheng of Beijing	Eastern	Beijing	1 person	1	113	1132	100%
1132003	113200301	urban	yes	76	male	urban	Primary school	Urban emloyee basic medical insurance	6 times or over a week	no	yes	26938-50968	none	<3 per week	70	Everyday according to doctors' advice	7	Xicheng of Beijing	Eastern	Beijing	1 person	1	113	1132	100%
1132004	113200401	urban	yes	89	female	urban	Never studied	Urban emloyee basic medical insurance	1-2 times a week	no	yes	4748-10887	none	<3 per week	100	Everyday according to doctors' advice	10	Xicheng of Beijing	Eastern	Beijing	1 person	1	113	1132	100%
1132008	113200801	urban	yes	77	male	urban	Never studied	Urban emloyee basic medical insurance	6 times or over a week	no	yes	17632-26937	none	<3 per week	70	Everyday according to doctors' advice	7	Xicheng of Beijing	Eastern	Beijing	1 person	1	113	1132	100%
1132009	113200901	urban	yes	61	female	urban	Junior high school	Urban dweller basic medical insurance	Never exercise	no	yes	17632-26937	none	<3 per week	90	Everyday according to doctors' advice	9	Xicheng of Beijing	Eastern	Beijing	1 person	1	113	1132	100%
1132025	113202502	urban	yes	47	female	urban	Senior high school	Urban emloyee basic medical insurance	6 times or over a week	no	yes	17632-26937	none	<3 per week	70	Everyday according to doctors' advice	7	Xicheng of Beijing	Eastern	Beijing	1 person	1	113	1132	100%
1132027	113202701	urban	yes	83	female	urban	Primary school	Urban emloyee basic medical insurance	No more than 1 time a week	no	yes	4748-10887	none	<3 per week	90	Everyday according to doctors' advice	9	Xicheng of Beijing	Eastern	Beijing	1 person	1	113	1132	100%
1132028	113202802	urban	yes	56	male	urban	Senior high school	Urban emloyee basic medical insurance	6 times or over a week	no	yes	26938-50968	1ÔÂ10ÈÕ	=>3 per week	80	Sometimes	8	Xicheng of Beijing	Eastern	Beijing	1 person	1	113	1132	100%
1132029	113202901	urban	yes	48	female	urban	Senior high school	Urban emloyee basic medical insurance	6 times or over a week	no	yes	17632-26937	none	<3 per week	90	Everyday according to doctors' advice	9	Xicheng of Beijing	Eastern	Beijing	1 person	1	113	1132	100%
1132032	113203201	urban	yes	79	female	urban	Primary school	Urban emloyee basic medical insurance	3-5 times a week	no	yes	26938-50968	none	<3 per week	100	Everyday according to doctors' advice	10	Xicheng of Beijing	Eastern	Beijing	1 person	1	113	1132	100%
1132035	113203501	urban	yes	58	male	urban	Junior high school	Urban dweller basic medical insurance	1-2 times a week	yes	no	10888-17631	none	<3 per week	100	Everyday according to doctors' advice	10	Xicheng of Beijing	Eastern	Beijing	1 person	1	113	1132	100%
1132040	113204001	urban	yes	64	male	urban	Junior high school	Urban dweller basic medical insurance	1-2 times a week	no	yes	26938-50968	11ÔÂ20ÈÕ	=>3 per week	80	Everyday according to doctors' advice	8	Xicheng of Beijing	Eastern	Beijing	1 person	1	113	1132	100%
1132041	113204101	urban	yes	53	female	urban	Senior high school	Urban dweller basic medical insurance	3-5 times a week	no	yes	17632-26937	none	<3 per week	80	Everyday according to doctors' advice	8	Xicheng of Beijing	Eastern	Beijing	1 person	1	113	1132	100%
1132047	113204701	urban	yes	65	male	urban	Senior high school	Urban emloyee basic medical insurance	6 times or over a week	no	yes	17632-26937	none	<3 per week	80	Everyday according to doctors' advice	8	Xicheng of Beijing	Eastern	Beijing	1 person	1	113	1132	100%
1133001	113300102	urban	yes	56	female	urban	Senior high school	Urban emloyee basic medical insurance	6 times or over a week	no	yes	17632-26937	none	<3 per week	80	Everyday according to doctors' advice	8	Xicheng of Beijing	Eastern	Beijing	2 persons	1	113	1133	100%
1133001	113300101	urban	yes	58	male	urban	Junior high school	Urban emloyee basic medical insurance	Never exercise	no	yes	17632-26937	1ÔÂ10ÈÕ	<3 per week	60	Everyday according to doctors' advice	6	Xicheng of Beijing	Eastern	Beijing	2 persons		113	1133	100%
1133003	113300302	urban	yes	75	female	urban	Primary school	Urban dweller basic medical insurance	Never exercise	no	yes	26938-50968	none	<3 per week	30	Everyday according to doctors' advice	3	Xicheng of Beijing	Eastern	Beijing	1 person	1	113	1133	100%
1133004	113300402	urban	yes	64	male	urban	Junior high school	Urban dweller basic medical insurance	6 times or over a week	no	yes	17632-26937	none	<3 per week	50	Sometimes	5	Xicheng of Beijing	Eastern	Beijing	2 persons	1	113	1133	100%
1133004	113300401	urban	yes	65	female	urban	Senior high school	Urban dweller basic medical insurance	6 times or over a week	yes	yes	17632-26937	none	<3 per week	40	Everyday according to doctors' advice	4	Xicheng of Beijing	Eastern	Beijing	2 persons		113	1133	100%
1133006	113300601	urban	yes	60	female	urban	Junior high school	Urban emloyee basic medical insurance	No more than 1 time a week	no	yes	26938-50968	none	<3 per week	50	Everyday according to doctors' advice	5	Xicheng of Beijing	Eastern	Beijing	1 person	1	113	1133	100%
1133007	113300701	urban	yes	61	female	urban	Junior high school	Urban emloyee basic medical insurance	6 times or over a week	no	yes	26938-50968	none	<3 per week	60	Everyday according to doctors' advice	6	Xicheng of Beijing	Eastern	Beijing	1 person	1	113	1133	100%
1133008	113300802	urban	yes	56	female	urban	Senior college	Urban emloyee basic medical insurance	3-5 times a week	no	yes	26938-50968	none	<3 per week	80	Everyday according to doctors' advice	8	Xicheng of Beijing	Eastern	Beijing	1 person	1	113	1133	100%
1133009	113300901	urban	yes	55	male	urban	Middle specialist	Urban emloyee basic medical insurance	No more than 1 time a week	no	yes	17632-26937	1ÔÂ10ÈÕ	<3 per week	70	Everyday according to doctors' advice	7	Xicheng of Beijing	Eastern	Beijing	1 person	1	113	1133	100%
1133010	113301001	urban	yes	73	female	urban	Junior high school	Urban emloyee basic medical insurance	6 times or over a week	no	yes	26938-50968	none	<3 per week	50	Everyday according to doctors' advice	5	Xicheng of Beijing	Eastern	Beijing	1 person	1	113	1133	100%
1133012	113301201	urban	yes	63	male	urban	Junior high school	Urban dweller basic medical insurance	Never exercise	no	yes	26938-50968	none	<3 per week	60	Everyday according to doctors' advice	6	Xicheng of Beijing	Eastern	Beijing	2 persons	1	113	1133	100%
1133012	113301202	urban	yes	62	female	urban	Junior high school	Urban dweller basic medical insurance	6 times or over a week	no	yes	26938-50968	none	<3 per week	80	Everyday according to doctors' advice	8	Xicheng of Beijing	Eastern	Beijing	2 persons		113	1133	100%
1133013	113301302	urban	yes	58	female	urban	Junior high school	Urban dweller basic medical insurance	6 times or over a week	no	yes	26938-50968	none	<3 per week	80	Everyday according to doctors' advice	8	Xicheng of Beijing	Eastern	Beijing	1 person	1	113	1133	100%
1133015	113301501	urban	yes	71	female	urban	Junior high school	Urban dweller basic medical insurance	6 times or over a week	no	yes	26938-50968	none	<3 per week	90	Everyday according to doctors' advice	9	Xicheng of Beijing	Eastern	Beijing	1 person	1	113	1133	100%
1133017	113301701	urban	yes	70	male	urban	Junior high school	Urban emloyee basic medical insurance	6 times or over a week	no	yes	17632-26937	none	<3 per week	80	Everyday according to doctors' advice	8	Xicheng of Beijing	Eastern	Beijing	2 persons	1	113	1133	100%
1133017	113301702	urban	yes	68	female	urban	Primary school	Urban emloyee basic medical insurance	6 times or over a week	no	yes	17632-26937	none	<3 per week	60	Everyday according to doctors' advice	6	Xicheng of Beijing	Eastern	Beijing	2 persons		113	1133	100%
1133018	113301804	urban	yes	35	male	urban	University or higher	Urban emloyee basic medical insurance	Never exercise	no	yes	26938-50968	none	<3 per week	80	Everyday according to doctors' advice	8	Xicheng of Beijing	Eastern	Beijing	3-4 persons	1	113	1133	100%
1133018	113301801	urban	yes	64	female	urban	Junior high school	Urban dweller basic medical insurance	6 times or over a week	no	yes	26938-50968	none	<3 per week	60	Everyday according to doctors' advice	6	Xicheng of Beijing	Eastern	Beijing	3-4 persons		113	1133	100%
1133018	113301803	urban	yes	40	male	urban	Middle specialist	Urban emloyee basic medical insurance	Never exercise	no	yes	26938-50968	none	<3 per week	80	Everyday according to doctors' advice	8	Xicheng of Beijing	Eastern	Beijing	3-4 persons		113	1133	100%
1133018	113301802	urban	yes	64	male	urban	Junior high school	Urban dweller basic medical insurance	6 times or over a week	no	yes	26938-50968	none	<3 per week	80	Everyday according to doctors' advice	8	Xicheng of Beijing	Eastern	Beijing	3-4 persons		113	1133	100%
1133020	113302002	urban	yes	75	female	urban	Never studied	Urban dweller basic medical insurance	6 times or over a week	no	yes	17632-26937	none	<3 per week	60	Everyday according to doctors' advice	6	Xicheng of Beijing	Eastern	Beijing	2 persons	1	113	1133	100%
1133020	113302001	urban	yes	81	male	urban	Primary school	Urban dweller basic medical insurance	6 times or over a week	no	yes	17632-26937	none	<3 per week	50	Everyday according to doctors' advice	5	Xicheng of Beijing	Eastern	Beijing	2 persons		113	1133	100%
1133021	113302101	urban	yes	77	female	urban	Never studied	Urban dweller basic medical insurance	6 times or over a week	no	yes	10888-17631	none	<3 per week	80	Everyday according to doctors' advice	8	Xicheng of Beijing	Eastern	Beijing	1 person	1	113	1133	100%
1133022	113302202	urban	yes	63	female	urban	Junior high school	Urban dweller basic medical insurance	6 times or over a week	no	yes	17632-26937	none	<3 per week	80	Everyday according to doctors' advice	8	Xicheng of Beijing	Eastern	Beijing	2 persons	1	113	1133	100%
1133022	113302201	urban	yes	90	female	urban	Never studied	Urban dweller basic medical insurance	6 times or over a week	no	yes	17632-26937	none	<3 per week	80	Everyday according to doctors' advice	8	Xicheng of Beijing	Eastern	Beijing	2 persons		113	1133	100%
1133024	113302401	urban	yes	76	male	urban	Senior high school	Urban dweller basic medical insurance	6 times or over a week	no	yes	17632-26937	none	<3 per week	50	Everyday according to doctors' advice	5	Xicheng of Beijing	Eastern	Beijing	1 person	1	113	1133	100%
1133025	113302502	urban	yes	72	male	urban	University or higher	Urban dweller basic medical insurance	3-5 times a week	no	yes	26938-50968	1ÔÂ10ÈÕ	=>3 per week	80	Everyday according to doctors' advice	8	Xicheng of Beijing	Eastern	Beijing	1 person	1	113	1133	100%
1133026	113302601	urban	yes	54	female	urban	Senior high school	Urban dweller basic medical insurance	6 times or over a week	no	yes	17632-26937	none	<3 per week	50	Everyday according to doctors' advice	5	Xicheng of Beijing	Eastern	Beijing	2 persons	1	113	1133	100%
1133026	113302603	urban	yes	82	female	urban	Primary school	Urban dweller basic medical insurance	Never exercise	no	no	17632-26937	1ÔÂ10ÈÕ	<3 per week	60	Everyday according to doctors' advice	6	Xicheng of Beijing	Eastern	Beijing	2 persons		113	1133	100%
1133027	113302703	urban	yes	56	female	urban	Junior high school	Urban dweller basic medical insurance	6 times or over a week	no	yes	26938-50968	none	<3 per week	80	Everyday according to doctors' advice	8	Xicheng of Beijing	Eastern	Beijing	3-4 persons	1	113	1133	100%
1133027	113302702	urban	yes	50	male	urban	Senior high school	Urban emloyee basic medical insurance	6 times or over a week	no	yes	26938-50968	11ÔÂ20ÈÕ	=>3 per week	80	Everyday according to doctors' advice	8	Xicheng of Beijing	Eastern	Beijing	3-4 persons		113	1133	100%
1133027	113302701	urban	yes	86	male	urban	Primary school	Urban dweller basic medical insurance	Never exercise	no	yes	26938-50968	none	<3 per week	80	Everyday according to doctors' advice	8	Xicheng of Beijing	Eastern	Beijing	3-4 persons		113	1133	100%
1133030	113303001	urban	yes	63	female	urban	Junior high school	Urban dweller basic medical insurance	6 times or over a week	no	yes	4748-10887	none	<3 per week	80	Everyday according to doctors' advice	8	Xicheng of Beijing	Eastern	Beijing	1 person	1	113	1133	100%
1133033	113303301	urban	yes	56	male	urban	Senior high school	Urban emloyee basic medical insurance	6 times or over a week	no	yes	17632-26937	1ÔÂ10ÈÕ	=>3 per week	80	Sometimes	8	Xicheng of Beijing	Eastern	Beijing	1 person	1	113	1133	100%
1133034	113303401	urban	yes	80	female	urban	Never studied	Urban emloyee basic medical insurance	3-5 times a week	no	yes	17632-26937	none	<3 per week	60	Everyday according to doctors' advice	6	Xicheng of Beijing	Eastern	Beijing	2 persons	1	113	1133	100%
1133034	113303403	urban	yes	54	male	urban	Junior high school	Urban emloyee basic medical insurance	1-2 times a week	no	yes	17632-26937	1ÔÂ10ÈÕ	<3 per week	80	Everyday according to doctors' advice	8	Xicheng of Beijing	Eastern	Beijing	2 persons		113	1133	100%
1133035	113303501	urban	yes	64	male	urban	Junior high school	Urban emloyee basic medical insurance	6 times or over a week	yes	no	10888-17631	11ÔÂ20ÈÕ	=>3 per week	80	Sometimes	8	Xicheng of Beijing	Eastern	Beijing	1 person	1	113	1133	100%
1133037	113303701	urban	yes	79	male	urban	Senior high school	Urban emloyee basic medical insurance	6 times or over a week	no	yes	26938-50968	none	<3 per week	70	Everyday according to doctors' advice	7	Xicheng of Beijing	Eastern	Beijing	1 person	1	113	1133	100%
1133038	113303801	urban	yes	57	male	urban	Senior high school	Urban emloyee basic medical insurance	1-2 times a week	yes	yes	17632-26937	1ÔÂ10ÈÕ	=>3 per week	70	Everyday according to doctors' advice	7	Xicheng of Beijing	Eastern	Beijing	2 persons	1	113	1133	100%
1133038	113303802	urban	yes	55	female	urban	Senior high school	Urban emloyee basic medical insurance	6 times or over a week	yes	yes	17632-26937	none	<3 per week	90	Sometimes	9	Xicheng of Beijing	Eastern	Beijing	2 persons		113	1133	100%
1133040	113304002	urban	yes	61	male	urban	University or higher	Urban emloyee basic medical insurance	3-5 times a week	no	yes	26938-50968	none	<3 per week	60	Everyday according to doctors' advice	6	Xicheng of Beijing	Eastern	Beijing	2 persons	1	113	1133	100%
1133040	113304001	urban	yes	64	female	urban	Junior high school	Urban emloyee basic medical insurance	3-5 times a week	no	yes	26938-50968	none	<3 per week	60	Everyday according to doctors' advice	6	Xicheng of Beijing	Eastern	Beijing	2 persons		113	1133	100%
1133041	113304101	urban	yes	83	male	urban	Never studied	Urban emloyee basic medical insurance	6 times or over a week	no	yes	26938-50968	none	<3 per week	70	Everyday according to doctors' advice	7	Xicheng of Beijing	Eastern	Beijing	2 persons	1	113	1133	100%
1133041	113304102	urban	yes	80	female	urban	Primary school	Urban emloyee basic medical insurance	6 times or over a week	no	yes	26938-50968	none	<3 per week	50	Everyday according to doctors' advice	5	Xicheng of Beijing	Eastern	Beijing	2 persons		113	1133	100%
1133042	113304201	urban	yes	58	male	urban	Junior high school	Urban emloyee basic medical insurance	6 times or over a week	no	yes	10888-17631	none	<3 per week	100	Everyday according to doctors' advice	10	Xicheng of Beijing	Eastern	Beijing	2 persons	1	113	1133	100%
1133042	113304202	urban	yes	50	female	rural	Junior high school	New Cooperative Medical Scheme	6 times or over a week	no	yes	10888-17631	none	<3 per week	80	Everyday according to doctors' advice	8	Xicheng of Beijing	Eastern	Beijing	2 persons		113	1133	100%
1133044	113304401	urban	yes	70	male	urban	Junior high school	Urban emloyee basic medical insurance	6 times or over a week	no	yes	10888-17631	1ÔÂ10ÈÕ	<3 per week	80	Everyday according to doctors' advice	8	Xicheng of Beijing	Eastern	Beijing	2 persons	1	113	1133	100%
1133044	113304402	urban	yes	69	female	urban	Junior high school	Urban dweller basic medical insurance	6 times or over a week	no	yes	10888-17631	none	<3 per week	80	Everyday according to doctors' advice	8	Xicheng of Beijing	Eastern	Beijing	2 persons		113	1133	100%
1133045	113304502	urban	yes	80	male	urban	Junior high school	Urban emloyee basic medical insurance	Never exercise	no	yes	26938-50968	none	<3 per week	70	Everyday according to doctors' advice	7	Xicheng of Beijing	Eastern	Beijing	2 persons	1	113	1133	100%
1133045	113304501	urban	yes	81	female	urban	Never studied	Urban emloyee basic medical insurance	Never exercise	no	yes	26938-50968	none	<3 per week	50	Everyday according to doctors' advice	5	Xicheng of Beijing	Eastern	Beijing	2 persons		113	1133	100%
1133048	113304802	urban	yes	56	female	urban	Senior high school	Urban emloyee basic medical insurance	6 times or over a week	no	yes	10888-17631	none	<3 per week	70	Everyday according to doctors' advice	7	Xicheng of Beijing	Eastern	Beijing	1 person	1	113	1133	100%
1133049	113304901	urban	yes	52	female	urban	Senior high school	Urban emloyee basic medical insurance	6 times or over a week	no	yes	10888-17631	1ÔÂ10ÈÕ	=>3 per week	70	Everyday according to doctors' advice	7	Xicheng of Beijing	Eastern	Beijing	1 person	1	113	1133	100%
1133050	113305001	urban	yes	61	male	urban	Junior high school	Urban dweller basic medical insurance	6 times or over a week	no	yes	26938-50968	none	<3 per week	50	Everyday according to doctors' advice	5	Xicheng of Beijing	Eastern	Beijing	1 person	1	113	1133	100%
1134001	113400101	urban	yes	79	female	urban	Primary school	Urban emloyee basic medical insurance	3-5 times a week	no	yes	17632-26937	none	<3 per week	70	Everyday according to doctors' advice	7	Xicheng of Beijing	Eastern	Beijing	1 person	1	113	1134	100%
1134004	113400402	urban	yes	83	male	urban	University or higher	Urban emloyee basic medical insurance	No more than 1 time a week	no	yes	26938-50968	none	<3 per week	70	Everyday according to doctors' advice	7	Xicheng of Beijing	Eastern	Beijing	2 persons	1	113	1134	100%
1134004	113400401	urban	yes	82	female	urban	Senior college	Urban emloyee basic medical insurance	3-5 times a week	no	yes	26938-50968	none	<3 per week	70	Everyday according to doctors' advice	7	Xicheng of Beijing	Eastern	Beijing	2 persons		113	1134	100%
1134005	113400501	urban	yes	58	male	urban	Senior college	Urban emloyee basic medical insurance	3-5 times a week	no	yes	26938-50968	21-30	<3 per week	80	Everyday according to doctors' advice	8	Xicheng of Beijing	Eastern	Beijing	1 person	1	113	1134	100%
1134008	113400801	urban	yes	77	female	urban	Middle specialist	Urban emloyee basic medical insurance	6 times or over a week	no	no	26938-50968	none	<3 per week	70	Everyday according to doctors' advice	7	Xicheng of Beijing	Eastern	Beijing	1 person	1	113	1134	100%
1134009	113400902	urban	yes	73	female	urban	Senior high school	Urban emloyee basic medical insurance	6 times or over a week	yes	yes	10888-17631	none	<3 per week	70	Everyday according to doctors' advice	7	Xicheng of Beijing	Eastern	Beijing	1 person	1	113	1134	100%
1134010	113401001	urban	yes	79	male	urban	University or higher	Urban emloyee basic medical insurance	3-5 times a week	no	no	26938-50968	none	<3 per week	60	Everyday according to doctors' advice	6	Xicheng of Beijing	Eastern	Beijing	2 persons	1	113	1134	100%
1134010	113401002	urban	yes	75	female	urban	Middle specialist	Urban emloyee basic medical insurance	Never exercise	no	no	26938-50968	none	<3 per week	10	Everyday according to doctors' advice	1	Xicheng of Beijing	Eastern	Beijing	2 persons		113	1134	100%
1134011	113401101	urban	yes	83	female	urban	University or higher	Urban emloyee basic medical insurance	No more than 1 time a week	no	no	>50968	none	<3 per week	40	Everyday according to doctors' advice	4	Xicheng of Beijing	Eastern	Beijing	2 persons	1	113	1134	100%
1134011	113401102	urban	yes	80	male	urban	University or higher	Urban emloyee basic medical insurance	1-2 times a week	no	no	>50968	none	<3 per week	80	Everyday according to doctors' advice	8	Xicheng of Beijing	Eastern	Beijing	2 persons		113	1134	100%
1134012	113401203	urban	yes	65	male	urban	Senior college	Urban emloyee basic medical insurance	3-5 times a week	no	yes	17632-26937	none	<3 per week	80	Everyday according to doctors' advice	8	Xicheng of Beijing	Eastern	Beijing	2 persons	1	113	1134	100%
1134012	113401201	urban	yes	87	female	urban	Middle specialist	Urban emloyee basic medical insurance	Never exercise	no	yes	17632-26937	none	<3 per week	60	Everyday according to doctors' advice	6	Xicheng of Beijing	Eastern	Beijing	2 persons		113	1134	100%
1134013	113401302	urban	yes	77	female	urban	Senior high school	Urban dweller basic medical insurance	6 times or over a week	no	no	26938-50968	none	<3 per week	50	Everyday according to doctors' advice	5	Xicheng of Beijing	Eastern	Beijing	1 person	1	113	1134	100%
1134015	113401501	urban	yes	51	female	urban	Senior high school	Urban dweller basic medical insurance	Never exercise	no	no	17632-26937	none	<3 per week	70	Everyday according to doctors' advice	7	Xicheng of Beijing	Eastern	Beijing	1 person	1	113	1134	100%
1134016	113401601	urban	yes	79	female	urban	Primary school	Urban emloyee basic medical insurance	Never exercise	yes	no	17632-26937	none	<3 per week	50	Everyday according to doctors' advice	5	Xicheng of Beijing	Eastern	Beijing	2 persons	1	113	1134	100%
1134016	113401602	urban	yes	45	female	urban	Junior high school	Other social medical insurance	Never exercise	yes	no	17632-26937	none	<3 per week	100	Never	10	Xicheng of Beijing	Eastern	Beijing	2 persons		113	1134	100%
1134020	113402002	urban	yes	77	female	urban	Middle specialist	Urban emloyee basic medical insurance	3-5 times a week	no	no	26938-50968	none	<3 per week	90	Everyday according to doctors' advice	9	Xicheng of Beijing	Eastern	Beijing	1 person	1	113	1134	100%
1134027	113402701	urban	yes	82	male	urban	Primary school	Urban emloyee basic medical insurance	6 times or over a week	no	yes	10888-17631	none	<3 per week	60	Everyday according to doctors' advice	6	Xicheng of Beijing	Eastern	Beijing	1 person	1	113	1134	100%
1134028	113402802	urban	yes	68	female	urban	Senior high school	Urban emloyee basic medical insurance	3-5 times a week	no	yes	17632-26937	none	<3 per week	40	Everyday according to doctors' advice	4	Xicheng of Beijing	Eastern	Beijing	1 person	1	113	1134	100%
1134030	113403003	urban	yes	61	female	urban	Junior high school	Urban emloyee basic medical insurance	1-2 times a week	no	no	4748-10887	11ÔÂ20ÈÕ	<3 per week	60	Everyday according to doctors' advice	6	Xicheng of Beijing	Eastern	Beijing	2 persons	1	113	1134	100%
1134030	113403001	urban	yes	85	male	urban	Senior college	Urban emloyee basic medical insurance	6 times or over a week	no	no	4748-10887	none	<3 per week	80	Sometimes	8	Xicheng of Beijing	Eastern	Beijing	2 persons		113	1134	100%
1134031	113403102	urban	yes	67	female	urban	Middle specialist	Urban emloyee basic medical insurance	6 times or over a week	no	yes	26938-50968	none	<3 per week	80	Everyday according to doctors' advice	8	Xicheng of Beijing	Eastern	Beijing	1 person	1	113	1134	100%
1134032	113403202	urban	yes	57	female	urban	Senior college	Urban emloyee basic medical insurance	No more than 1 time a week	no	yes	26938-50968	none	<3 per week	50	Sometimes	5	Xicheng of Beijing	Eastern	Beijing	1 person	1	113	1134	100%
1134033	113403301	urban	yes	71	female	urban	Junior high school	Urban emloyee basic medical insurance	3-5 times a week	no	yes	10888-17631	none	<3 per week	70	Everyday according to doctors' advice	7	Xicheng of Beijing	Eastern	Beijing	1 person	1	113	1134	100%
1134034	113403402	urban	yes	57	male	urban	Senior college	Other social medical insurance	3-5 times a week	no	yes	26938-50968	none	<3 per week	40	Everyday according to doctors' advice	4	Xicheng of Beijing	Eastern	Beijing	1 person	1	113	1134	100%
1134035	113403501	urban	yes	71	female	urban	Senior college	Urban emloyee basic medical insurance	6 times or over a week	yes	no	>50968	none	<3 per week	70	Everyday according to doctors' advice	7	Xicheng of Beijing	Eastern	Beijing	1 person	1	113	1134	100%
1134036	113403602	urban	yes	64	female	urban	Junior high school	Urban emloyee basic medical insurance	1-2 times a week	no	yes	26938-50968	none	<3 per week	50	Everyday according to doctors' advice	5	Xicheng of Beijing	Eastern	Beijing	1 person	1	113	1134	100%
1134037	113403701	urban	yes	70	female	urban	Senior high school	Urban emloyee basic medical insurance	3-5 times a week	no	yes	26938-50968	none	<3 per week	70	Everyday according to doctors' advice	7	Xicheng of Beijing	Eastern	Beijing	2 persons	1	113	1134	100%
1134037	113403702	urban	yes	76	male	urban	Senior college	Urban emloyee basic medical insurance	6 times or over a week	no	yes	26938-50968	1ÔÂ10ÈÕ	<3 per week	50	Everyday according to doctors' advice	5	Xicheng of Beijing	Eastern	Beijing	2 persons		113	1134	100%
1134038	113403801	urban	yes	76	female	urban	Never studied	Urban emloyee basic medical insurance	6 times or over a week	yes	no	4748-10887	none	<3 per week	70	Sometimes	7	Xicheng of Beijing	Eastern	Beijing	1 person	1	113	1134	100%
1134039	113403902	urban	yes	60	female	urban	Junior high school	Urban emloyee basic medical insurance	3-5 times a week	no	yes	17632-26937	none	<3 per week	70	Everyday according to doctors' advice	7	Xicheng of Beijing	Eastern	Beijing	1 person	1	113	1134	100%
1134041	113404101	urban	yes	56	male	urban	Senior high school	Urban emloyee basic medical insurance	6 times or over a week	no	no	26938-50968	none	<3 per week	60	Everyday according to doctors' advice	6	Xicheng of Beijing	Eastern	Beijing	2 persons	1	113	1134	100%
1134041	113404102	urban	yes	57	female	urban	Senior high school	Urban emloyee basic medical insurance	6 times or over a week	no	no	26938-50968	none	<3 per week	60	Everyday according to doctors' advice	6	Xicheng of Beijing	Eastern	Beijing	2 persons		113	1134	100%
1134042	113404201	urban	yes	64	male	urban	Junior high school	Urban dweller basic medical insurance	1-2 times a week	yes	no	17632-26937	11ÔÂ20ÈÕ	<3 per week	70	Everyday according to doctors' advice	7	Xicheng of Beijing	Eastern	Beijing	2 persons	1	113	1134	100%
1134042	113404202	urban	yes	90	female	urban	Never studied	Urban dweller basic medical insurance	No more than 1 time a week	yes	no	17632-26937	none	<3 per week	70	Everyday according to doctors' advice	7	Xicheng of Beijing	Eastern	Beijing	2 persons		113	1134	100%
1134043	113404302	urban	yes	65	female	urban	Junior high school	Urban emloyee basic medical insurance	6 times or over a week	no	yes	17632-26937	none	<3 per week	80	Everyday according to doctors' advice	8	Xicheng of Beijing	Eastern	Beijing	1 person	1	113	1134	100%
1134044	113404401	urban	yes	62	female	urban	Junior high school	Urban emloyee basic medical insurance	Never exercise	no	no	26938-50968	none	<3 per week	60	Sometimes	6	Xicheng of Beijing	Eastern	Beijing	1 person	1	113	1134	100%
1134045	113404501	urban	yes	83	male	urban	Primary school	Urban emloyee basic medical insurance	6 times or over a week	no	yes	26938-50968	none	<3 per week	70	Everyday according to doctors' advice	7	Xicheng of Beijing	Eastern	Beijing	1 person	1	113	1134	100%
1134046	113404602	urban	yes	62	male	urban	Junior high school	Urban emloyee basic medical insurance	Never exercise	no	no	26938-50968	none	<3 per week	70	Everyday according to doctors' advice	7	Xicheng of Beijing	Eastern	Beijing	1 person	1	113	1134	100%
1134047	113404701	urban	yes	86	male	urban	University or higher	Urban emloyee basic medical insurance	Never exercise	no	yes	>50968	none	<3 per week	30	Everyday according to doctors' advice	3	Xicheng of Beijing	Eastern	Beijing	1 person	1	113	1134	100%
1134048	113404801	urban	yes	78	female	rural	Primary school	Urban emloyee basic medical insurance	6 times or over a week	yes	yes	26938-50968	none	<3 per week	70	Everyday according to doctors' advice	7	Xicheng of Beijing	Eastern	Beijing	1 person	1	113	1134	100%
1134050	113405001	urban	yes	50	female	urban	Junior high school	Urban emloyee basic medical insurance	6 times or over a week	yes	yes	17632-26937	none	<3 per week	70	Sometimes	7	Xicheng of Beijing	Eastern	Beijing	1 person	1	113	1134	100%
1211001	121100101	urban	yes	66	female	urban	University or higher	Urban emloyee basic medical insurance	6 times or over a week	no	no	26938-50968	none	<3 per week	50	Everyday according to doctors' advice	5	Pinggu of Beijing	Eastern	Beijing	1 person	1	121	1211	some
1211002	121100201	urban	yes	75	female	urban	Never studied	Urban emloyee basic medical insurance	Never exercise	no	yes	26938-50968	none	<3 per week	90	Everyday according to doctors' advice	9	Pinggu of Beijing	Eastern	Beijing	2 persons	1	121	1211	some
1211002	121100202	urban	yes	74	male	urban	University or higher	Urban emloyee basic medical insurance	Never exercise	yes	yes	26938-50968	none	<3 per week	70	Everyday according to doctors' advice	7	Pinggu of Beijing	Eastern	Beijing	2 persons		121	1211	some
1211004	121100404	urban	yes	70	female	urban	Junior high school	Urban emloyee basic medical insurance	Never exercise	no	yes	17632-26937	none	<3 per week	80	Everyday according to doctors' advice	8	Pinggu of Beijing	Eastern	Beijing	1 person	1	121	1211	some
1211005	121100501	urban	yes	55	male	urban	Middle specialist	Urban emloyee basic medical insurance	6 times or over a week	no	yes	17632-26937	none	<3 per week	90	Everyday according to doctors' advice	9	Pinggu of Beijing	Eastern	Beijing	3-4 persons	1	121	1211	some
1211005	121100503	urban	yes	81	female	rural	Never studied	New Cooperative Medical Scheme	6 times or over a week	yes	yes	17632-26937	none	<3 per week	60	Everyday according to doctors' advice	6	Pinggu of Beijing	Eastern	Beijing	3-4 persons		121	1211	some
1211005	121100502	urban	yes	56	female	urban	Primary school	Urban emloyee basic medical insurance	6 times or over a week	no	yes	17632-26937	none	<3 per week	90	Everyday according to doctors' advice	9	Pinggu of Beijing	Eastern	Beijing	3-4 persons		121	1211	some
1211006	121100602	urban	yes	59	female	urban	Never studied	Urban emloyee basic medical insurance	6 times or over a week	no	yes	26938-50968	none	<3 per week	100	Everyday according to doctors' advice	10	Pinggu of Beijing	Eastern	Beijing	1 person	1	121	1211	some
1211007	121100703	urban	yes	50	male	urban	Primary school	Other social medical insurance	Never exercise	no	yes	0-4747	none	<3 per week	80	Everyday according to doctors' advice	8	Pinggu of Beijing	Eastern	Beijing	3-4 persons	1	121	1211	some
1211007	121100702	urban	yes	71	female	urban	Primary school	Urban dweller basic medical insurance	Never exercise	no	yes	0-4747	none	<3 per week	80	Everyday according to doctors' advice	8	Pinggu of Beijing	Eastern	Beijing	3-4 persons		121	1211	some
1211007	121100701	urban	yes	73	male	urban	Junior high school	Urban emloyee basic medical insurance	6 times or over a week	no	yes	0-4747	none	<3 per week	80	Everyday according to doctors' advice	8	Pinggu of Beijing	Eastern	Beijing	3-4 persons		121	1211	some
1211009	121100901	urban	yes	47	male	urban	Junior high school	Urban emloyee basic medical insurance	6 times or over a week	yes	yes	17632-26937	11ÔÂ20ÈÕ	<3 per week	100	Sometimes	10	Pinggu of Beijing	Eastern	Beijing	1 person	1	121	1211	some
1211010	121101002	urban	yes	68	female	urban	Junior high school	Urban emloyee basic medical insurance	Never exercise	no	yes	26938-50968	none	<3 per week	30	Everyday according to doctors' advice	3	Pinggu of Beijing	Eastern	Beijing	2 persons	1	121	1211	some
1211010	121101001	urban	yes	68	male	urban	Junior high school	Urban emloyee basic medical insurance	6 times or over a week	no	yes	26938-50968	1ÔÂ10ÈÕ	=>3 per week	70	Everyday according to doctors' advice	7	Pinggu of Beijing	Eastern	Beijing	2 persons		121	1211	some
1211011	121101103	urban	yes	87	male	urban	Junior high school	Urban emloyee basic medical insurance	6 times or over a week	yes	no	10888-17631	none	=>3 per week	80	Everyday according to doctors' advice	8	Pinggu of Beijing	Eastern	Beijing	1 person	1	121	1211	some
1211012	121101201	urban	yes	49	male	urban	Junior high school	Urban emloyee basic medical insurance	6 times or over a week	no	yes	17632-26937	1ÔÂ10ÈÕ	=>3 per week	100	Everyday according to doctors' advice	10	Pinggu of Beijing	Eastern	Beijing	1 person	1	121	1211	some
1211014	121101401	urban	yes	52	female	rural	Senior high school	New Cooperative Medical Scheme	3-5 times a week	yes	yes	17632-26937	none	<3 per week	80	Everyday according to doctors' advice	8	Pinggu of Beijing	Eastern	Beijing	1 person	1	121	1211	some
1211015	121101501	urban	yes	56	female	urban	Senior college	Urban emloyee basic medical insurance	3-5 times a week	no	yes	10888-17631	none	<3 per week	70	Everyday according to doctors' advice	7	Pinggu of Beijing	Eastern	Beijing	3-4 persons	1	121	1211	some
1211015	121101503	urban	yes	88	female	urban	Never studied	Urban emloyee basic medical insurance	1-2 times a week	no	yes	10888-17631	none	<3 per week	70	Everyday according to doctors' advice	7	Pinggu of Beijing	Eastern	Beijing	3-4 persons		121	1211	some
1211015	121101502	urban	yes	54	male	urban	Middle specialist	Urban emloyee basic medical insurance	3-5 times a week	no	yes	10888-17631	11ÔÂ20ÈÕ	<3 per week	70	Everyday according to doctors' advice	7	Pinggu of Beijing	Eastern	Beijing	3-4 persons		121	1211	some
1211016	121101602	urban	yes	71	female	urban	Never studied	Urban emloyee basic medical insurance	6 times or over a week	yes	yes	17632-26937	none	<3 per week	60	Everyday according to doctors' advice	6	Pinggu of Beijing	Eastern	Beijing	2 persons	1	121	1211	some
1211016	121101601	urban	yes	75	male	urban	Junior high school	Urban emloyee basic medical insurance	3-5 times a week	no	yes	17632-26937	none	=>3 per week	60	Everyday according to doctors' advice	6	Pinggu of Beijing	Eastern	Beijing	2 persons		121	1211	some
1211020	121102002	urban	yes	52	female	urban	Senior college	Urban emloyee basic medical insurance	Never exercise	no	yes	>50968	none	<3 per week	60	Everyday according to doctors' advice	6	Pinggu of Beijing	Eastern	Beijing	1 person	1	121	1211	some
1211021	121102101	urban	yes	75	female	urban	Junior high school	Urban emloyee basic medical insurance	6 times or over a week	no	yes	26938-50968	none	<3 per week	50	Everyday according to doctors' advice	5	Pinggu of Beijing	Eastern	Beijing	1 person	1	121	1211	some
1211022	121102201	urban	yes	61	male	urban	Senior college	Urban emloyee basic medical insurance	6 times or over a week	no	yes	26938-50968	none	<3 per week	50	Everyday according to doctors' advice	5	Pinggu of Beijing	Eastern	Beijing	2 persons	1	121	1211	some
1211022	121102202	urban	yes	58	female	urban	Senior college	Urban emloyee basic medical insurance	6 times or over a week	no	yes	26938-50968	none	<3 per week	60	Everyday according to doctors' advice	6	Pinggu of Beijing	Eastern	Beijing	2 persons		121	1211	some
1211024	121102402	urban	yes	56	female	urban	Senior high school	Urban emloyee basic medical insurance	6 times or over a week	yes	no	>50968	none	<3 per week	80	Everyday according to doctors' advice	8	Pinggu of Beijing	Eastern	Beijing	2 persons	1	121	1211	some
1211024	121102401	urban	yes	59	male	urban	Primary school	Urban emloyee basic medical insurance	6 times or over a week	yes	no	>50968	none	=>3 per week	60	Everyday according to doctors' advice	6	Pinggu of Beijing	Eastern	Beijing	2 persons		121	1211	some
1211025	121102502	urban	yes	53	male	urban	University or higher	Urban emloyee basic medical insurance	1-2 times a week	no	no	26938-50968	none	=>3 per week	70	Everyday according to doctors' advice	7	Pinggu of Beijing	Eastern	Beijing	1 person	1	121	1211	some
1211027	121102702	urban	yes	48	female	urban	University or higher	Urban emloyee basic medical insurance	1-2 times a week	yes	yes	>50968	none	<3 per week	70	Everyday according to doctors' advice	7	Pinggu of Beijing	Eastern	Beijing	2 persons	1	121	1211	some
1211027	121102701	urban	yes	52	male	urban	University or higher	Urban emloyee basic medical insurance	Never exercise	yes	yes	>50968	1ÔÂ10ÈÕ	<3 per week	60	Everyday according to doctors' advice	6	Pinggu of Beijing	Eastern	Beijing	2 persons		121	1211	some
1211028	121102802	urban	yes	54	female	rural	Junior high school	Urban emloyee basic medical insurance	6 times or over a week	no	yes	26938-50968	none	<3 per week	80	Everyday according to doctors' advice	8	Pinggu of Beijing	Eastern	Beijing	1 person	1	121	1211	some
1211031	121103101	urban	yes	66	male	urban	Junior high school	Urban emloyee basic medical insurance	6 times or over a week	yes	yes	26938-50968	none	<3 per week	90	Everyday according to doctors' advice	9	Pinggu of Beijing	Eastern	Beijing	1 person	1	121	1211	some
1211035	121103501	urban	yes	50	male	urban	University or higher	Urban emloyee basic medical insurance	6 times or over a week	no	yes	26938-50968	none	<3 per week	80	Everyday according to doctors' advice	8	Pinggu of Beijing	Eastern	Beijing	1 person	1	121	1211	some
1211036	121103601	urban	yes	52	male	urban	Senior high school	Urban emloyee basic medical insurance	Never exercise	no	no	17632-26937	none	<3 per week	60	Everyday according to doctors' advice	6	Pinggu of Beijing	Eastern	Beijing	1 person	1	121	1211	some
1211037	121103701	urban	yes	57	male	urban	Middle specialist	Urban emloyee basic medical insurance	6 times or over a week	no	no	17632-26937	none	<3 per week	80	Everyday according to doctors' advice	8	Pinggu of Beijing	Eastern	Beijing	1 person	1	121	1211	some
1211040	121104002	urban	yes	49	female	urban	University or higher	Urban emloyee basic medical insurance	6 times or over a week	no	yes	26938-50968	none	<3 per week	80	Everyday according to doctors' advice	8	Pinggu of Beijing	Eastern	Beijing	2 persons	1	121	1211	some
1211040	121104001	urban	yes	51	male	urban	Senior college	Urban emloyee basic medical insurance	6 times or over a week	no	yes	26938-50968	>30	=>3 per week	80	Everyday according to doctors' advice	8	Pinggu of Beijing	Eastern	Beijing	2 persons		121	1211	some
1211045	121104502	urban	yes	60	female	urban	Primary school	Urban emloyee basic medical insurance	Never exercise	no	no	17632-26937	none	<3 per week	60	Everyday according to doctors' advice	6	Pinggu of Beijing	Eastern	Beijing	1 person	1	121	1211	some
1211047	121104701	urban	yes	64	male	urban	Junior high school	Urban emloyee basic medical insurance	6 times or over a week	no	yes	10888-17631	none	=>3 per week	80	Everyday according to doctors' advice	8	Pinggu of Beijing	Eastern	Beijing	1 person	1	121	1211	some
1211048	121104802	urban	yes	56	male	urban	Junior high school	Urban emloyee basic medical insurance	6 times or over a week	yes	yes	10888-17631	1ÔÂ10ÈÕ	<3 per week	80	Never	8	Pinggu of Beijing	Eastern	Beijing	1 person	1	121	1211	some
1211049	121104901	urban	yes	56	female	urban	University or higher	Urban emloyee basic medical insurance	Never exercise	no	no	>50968	none	<3 per week	60	Everyday according to doctors' advice	6	Pinggu of Beijing	Eastern	Beijing	2 persons	1	121	1211	some
1211049	121104902	urban	yes	57	male	urban	Senior high school	Urban emloyee basic medical insurance	Never exercise	no	no	>50968	>30	<3 per week	90	Everyday according to doctors' advice	9	Pinggu of Beijing	Eastern	Beijing	2 persons		121	1211	some
1212002	121200201	urban	yes	50	female	urban	Senior college	Urban emloyee basic medical insurance	3-5 times a week	no	yes	10888-17631	none	<3 per week	50	Everyday according to doctors' advice	5	Pinggu of Beijing	Eastern	Beijing	1 person	1	121	1212	some
1212003	121200302	urban	yes	81	female	urban	Primary school	Urban emloyee basic medical insurance	Never exercise	no	no	>50968	none	<3 per week	50	Everyday according to doctors' advice	5	Pinggu of Beijing	Eastern	Beijing	2 persons	1	121	1212	some
1212003	121200301	urban	yes	84	male	urban	Middle specialist	Urban emloyee basic medical insurance	6 times or over a week	no	no	>50968	none	=>3 per week	60	Everyday according to doctors' advice	6	Pinggu of Beijing	Eastern	Beijing	2 persons		121	1212	some
1212005	121200501	urban	yes	61	male	urban	Junior high school	Urban emloyee basic medical insurance	6 times or over a week	no	no	26938-50968	>30	=>3 per week	80	Everyday according to doctors' advice	8	Pinggu of Beijing	Eastern	Beijing	2 persons	1	121	1212	some
1212005	121200502	urban	yes	60	female	urban	Primary school	Urban emloyee basic medical insurance	6 times or over a week	no	no	26938-50968	none	<3 per week	70	Everyday according to doctors' advice	7	Pinggu of Beijing	Eastern	Beijing	2 persons		121	1212	some
1212007	121200701	urban	yes	58	female	urban	Junior high school	Urban emloyee basic medical insurance	6 times or over a week	no	yes	17632-26937	none	<3 per week	70	Everyday according to doctors' advice	7	Pinggu of Beijing	Eastern	Beijing	1 person	1	121	1212	some
1212008	121200802	urban	yes	73	female	urban	Never studied	Urban dweller basic medical insurance	Never exercise	no	yes	26938-50968	none	<3 per week	80	Everyday according to doctors' advice	8	Pinggu of Beijing	Eastern	Beijing	1 person	1	121	1212	some
1212009	121200902	urban	yes	42	female	urban	Senior college	Urban emloyee basic medical insurance	6 times or over a week	no	yes	>50968	none	<3 per week	80	Everyday according to doctors' advice	8	Pinggu of Beijing	Eastern	Beijing	2 persons	1	121	1212	some
1212009	121200901	urban	yes	43	male	urban	Senior college	Urban emloyee basic medical insurance	6 times or over a week	no	yes	>50968	11ÔÂ20ÈÕ	<3 per week	80	Everyday according to doctors' advice	8	Pinggu of Beijing	Eastern	Beijing	2 persons		121	1212	some
1212010	121201001	urban	yes	66	female	urban	Junior high school	Urban emloyee basic medical insurance	6 times or over a week	yes	yes	17632-26937	none	<3 per week	90	Everyday according to doctors' advice	9	Pinggu of Beijing	Eastern	Beijing	1 person	1	121	1212	some
1212012	121201201	urban	yes	73	female	urban	Primary school	Urban dweller basic medical insurance	6 times or over a week	no	yes	0-4747	none	<3 per week	90	Sometimes	9	Pinggu of Beijing	Eastern	Beijing	1 person	1	121	1212	some
1212014	121201401	urban	yes	75	male	urban	Junior high school	Urban emloyee basic medical insurance	Never exercise	no	yes	26938-50968	11ÔÂ20ÈÕ	=>3 per week	80	Everyday according to doctors' advice	8	Pinggu of Beijing	Eastern	Beijing	2 persons	1	121	1212	some
1212014	121201402	urban	yes	73	female	urban	Primary school	Urban dweller basic medical insurance	6 times or over a week	no	yes	26938-50968	none	<3 per week	70	Everyday according to doctors' advice	7	Pinggu of Beijing	Eastern	Beijing	2 persons		121	1212	some
1212015	121201502	urban	yes	72	female	urban	Middle specialist	Urban emloyee basic medical insurance	Never exercise	no	yes	>50968	none	<3 per week	80	Everyday according to doctors' advice	8	Pinggu of Beijing	Eastern	Beijing	1 person	1	121	1212	some
1212016	121201602	urban	yes	72	female	urban	Primary school	Urban dweller basic medical insurance	6 times or over a week	no	yes	17632-26937	none	<3 per week	90	Everyday according to doctors' advice	9	Pinggu of Beijing	Eastern	Beijing	1 person	1	121	1212	some
1212017	121201701	urban	yes	61	female	urban	Junior high school	Urban dweller basic medical insurance	6 times or over a week	no	no	4748-10887	none	<3 per week	70	Everyday according to doctors' advice	7	Pinggu of Beijing	Eastern	Beijing	1 person	1	121	1212	some
1212019	121201901	urban	yes	48	female	urban	Junior high school	Urban emloyee basic medical insurance	3-5 times a week	no	no	10888-17631	none	<3 per week	70	Everyday according to doctors' advice	7	Pinggu of Beijing	Eastern	Beijing	1 person	1	121	1212	some
1212020	121202004	urban	yes	63	male	urban	Junior high school	Urban emloyee basic medical insurance	6 times or over a week	no	no	10888-17631	none	<3 per week	60	Everyday according to doctors' advice	6	Pinggu of Beijing	Eastern	Beijing	1 person	1	121	1212	some
1212021	121202102	urban	yes	82	female	urban	Never studied	Urban emloyee basic medical insurance	6 times or over a week	yes	no	26938-50968	none	<3 per week	60	Everyday according to doctors' advice	6	Pinggu of Beijing	Eastern	Beijing	2 persons	1	121	1212	some
1212021	121202101	urban	yes	82	male	urban	Senior high school	Urban dweller basic medical insurance	6 times or over a week	yes	no	26938-50968	none	=>3 per week	50	Everyday according to doctors' advice	5	Pinggu of Beijing	Eastern	Beijing	2 persons		121	1212	some
1212022	121202201	urban	yes	87	male	urban	Primary school	Urban emloyee basic medical insurance	6 times or over a week	yes	yes	26938-50968	none	<3 per week	50	Everyday according to doctors' advice	5	Pinggu of Beijing	Eastern	Beijing	2 persons	1	121	1212	some
1212022	121202202	urban	yes	84	female	urban	Never studied	Urban dweller basic medical insurance	6 times or over a week	yes	yes	26938-50968	none	<3 per week	70	Everyday according to doctors' advice	7	Pinggu of Beijing	Eastern	Beijing	2 persons		121	1212	some
1212023	121202302	urban	yes	74	female	rural	Primary school	New Cooperative Medical Scheme	6 times or over a week	no	yes	0-4747	none	<3 per week	50	Sometimes	5	Pinggu of Beijing	Eastern	Beijing	1 person	1	121	1212	some
1212024	121202401	urban	yes	70	male	urban	Junior high school	Urban emloyee basic medical insurance	6 times or over a week	no	yes	17632-26937	11ÔÂ20ÈÕ	=>3 per week	50	Everyday according to doctors' advice	5	Pinggu of Beijing	Eastern	Beijing	1 person	1	121	1212	some
1212025	121202502	urban	yes	75	female	urban	Primary school	Urban emloyee basic medical insurance	6 times or over a week	no	yes	17632-26937	none	<3 per week	60	Everyday according to doctors' advice	6	Pinggu of Beijing	Eastern	Beijing	1 person	1	121	1212	some
1212026	121202602	urban	yes	74	female	urban	Primary school	Urban emloyee basic medical insurance	Never exercise	no	no	26938-50968	none	<3 per week	60	Everyday according to doctors' advice	6	Pinggu of Beijing	Eastern	Beijing	1 person	1	121	1212	some
1212029	121202901	urban	yes	69	female	urban	Junior high school	Urban emloyee basic medical insurance	6 times or over a week	no	yes	17632-26937	none	<3 per week	60	Everyday according to doctors' advice	6	Pinggu of Beijing	Eastern	Beijing	1 person	1	121	1212	some
1212030	121203001	urban	yes	57	female	urban	Middle specialist	Urban emloyee basic medical insurance	6 times or over a week	yes	yes	26938-50968	none	<3 per week	80	Everyday according to doctors' advice	8	Pinggu of Beijing	Eastern	Beijing	1 person	1	121	1212	some
1212033	121203301	urban	yes	76	female	urban	Senior college	Urban emloyee basic medical insurance	6 times or over a week	no	yes	17632-26937	none	<3 per week	60	Everyday according to doctors' advice	6	Pinggu of Beijing	Eastern	Beijing	2 persons	1	121	1212	some
1212033	121203302	urban	yes	43	male	urban	Senior college	Urban emloyee basic medical insurance	6 times or over a week	no	yes	17632-26937	1ÔÂ10ÈÕ	<3 per week	90	Everyday according to doctors' advice	9	Pinggu of Beijing	Eastern	Beijing	2 persons		121	1212	some
1212037	121203701	urban	yes	81	female	rural	Never studied	New Cooperative Medical Scheme	6 times or over a week	yes	yes	4748-10887	none	<3 per week	80	Everyday according to doctors' advice	8	Pinggu of Beijing	Eastern	Beijing	1 person	1	121	1212	some
1212038	121203801	urban	yes	84	male	urban	Primary school	Urban dweller basic medical insurance	6 times or over a week	no	no	26938-50968	none	=>3 per week	60	Everyday according to doctors' advice	6	Pinggu of Beijing	Eastern	Beijing	1 person	1	121	1212	some
1212039	121203902	urban	yes	81	female	urban	Never studied	Urban dweller basic medical insurance	1-2 times a week	no	yes	26938-50968	none	<3 per week	60	Everyday according to doctors' advice	6	Pinggu of Beijing	Eastern	Beijing	1 person	1	121	1212	some
1212040	121204001	urban	yes	65	female	rural	Primary school	Other social medical insurance	6 times or over a week	no	yes	4748-10887	none	<3 per week	70	Everyday according to doctors' advice	7	Pinggu of Beijing	Eastern	Beijing	1 person	1	121	1212	some
1212041	121204102	urban	yes	49	female	urban	Senior high school	Urban dweller basic medical insurance	6 times or over a week	no	yes	10888-17631	none	<3 per week	60	Everyday according to doctors' advice	6	Pinggu of Beijing	Eastern	Beijing	1 person	1	121	1212	some
1212042	121204201	urban	yes	58	female	urban	Senior high school	Urban emloyee basic medical insurance	6 times or over a week	no	yes	10888-17631	none	<3 per week	70	Everyday according to doctors' advice	7	Pinggu of Beijing	Eastern	Beijing	1 person	1	121	1212	some
1212044	121204401	urban	yes	79	female	urban	Primary school	Urban emloyee basic medical insurance	6 times or over a week	no	yes	10888-17631	none	<3 per week	70	Everyday according to doctors' advice	7	Pinggu of Beijing	Eastern	Beijing	1 person	1	121	1212	some
1212045	121204502	urban	yes	69	male	urban	Senior high school	Urban emloyee basic medical insurance	6 times or over a week	no	no	17632-26937	none	<3 per week	90	Everyday according to doctors' advice	9	Pinggu of Beijing	Eastern	Beijing	1 person	1	121	1212	some
1212047	121204701	urban	yes	81	male	urban	Senior college	Urban emloyee basic medical insurance	6 times or over a week	no	yes	17632-26937	11ÔÂ20ÈÕ	<3 per week	90	Everyday according to doctors' advice	9	Pinggu of Beijing	Eastern	Beijing	2 persons	1	121	1212	some
1212047	121204702	urban	yes	79	female	urban	Primary school	Urban dweller basic medical insurance	6 times or over a week	no	yes	17632-26937	none	<3 per week	90	Everyday according to doctors' advice	9	Pinggu of Beijing	Eastern	Beijing	2 persons		121	1212	some
1212048	121204801	urban	yes	67	female	urban	Junior high school	Urban emloyee basic medical insurance	6 times or over a week	no	yes	26938-50968	none	<3 per week	80	Everyday according to doctors' advice	8	Pinggu of Beijing	Eastern	Beijing	2 persons	1	121	1212	some
1212048	121204802	urban	yes	68	male	urban	Junior high school	Urban emloyee basic medical insurance	6 times or over a week	no	yes	26938-50968	none	<3 per week	80	Everyday according to doctors' advice	8	Pinggu of Beijing	Eastern	Beijing	2 persons		121	1212	some
1212049	121204901	urban	yes	67	male	urban	Junior high school	Urban emloyee basic medical insurance	6 times or over a week	no	yes	10888-17631	11ÔÂ20ÈÕ	<3 per week	80	Everyday according to doctors' advice	8	Pinggu of Beijing	Eastern	Beijing	2 persons	1	121	1212	some
1212049	121204902	urban	yes	65	female	urban	Primary school	Urban emloyee basic medical insurance	6 times or over a week	no	yes	10888-17631	none	<3 per week	80	Everyday according to doctors' advice	8	Pinggu of Beijing	Eastern	Beijing	2 persons		121	1212	some
1212050	121205001	urban	yes	72	male	urban	Primary school	Urban emloyee basic medical insurance	6 times or over a week	no	yes	26938-50968	11ÔÂ20ÈÕ	=>3 per week	50	Everyday according to doctors' advice	5	Pinggu of Beijing	Eastern	Beijing	1 person	1	121	1212	some
1213003	121300303	urban	yes	63	female	urban	Never studied	Urban dweller basic medical insurance	6 times or over a week	yes	yes	17632-26937	none	<3 per week	50	Everyday according to doctors' advice	5	Pinggu of Beijing	Eastern	Beijing	2 persons	1	121	1213	some
1213003	121300302	urban	yes	42	female	urban	Junior high school	Urban dweller basic medical insurance	6 times or over a week	yes	yes	17632-26937	none	<3 per week	80	Everyday according to doctors' advice	8	Pinggu of Beijing	Eastern	Beijing	2 persons		121	1213	some
1213005	121300501	urban	yes	54	male	urban	Senior college	Urban dweller basic medical insurance	6 times or over a week	yes	yes	17632-26937	none	=>3 per week	60	Everyday according to doctors' advice	6	Pinggu of Beijing	Eastern	Beijing	1 person	1	121	1213	some
1213007	121300701	urban	yes	65	male	urban	Junior high school	Urban emloyee basic medical insurance	6 times or over a week	yes	yes	17632-26937	none	<3 per week	80	Everyday according to doctors' advice	8	Pinggu of Beijing	Eastern	Beijing	1 person	1	121	1213	some
1213008	121300805	urban	yes	72	male	rural	Primary school	New Cooperative Medical Scheme	6 times or over a week	yes	yes	17632-26937	11ÔÂ20ÈÕ	<3 per week	80	Everyday according to doctors' advice	8	Pinggu of Beijing	Eastern	Beijing	2 persons	1	121	1213	some
1213008	121300804	urban	yes	69	female	rural	Primary school	New Cooperative Medical Scheme	6 times or over a week	yes	yes	17632-26937	none	<3 per week	80	Everyday according to doctors' advice	8	Pinggu of Beijing	Eastern	Beijing	2 persons		121	1213	some
1213009	121300904	urban	yes	60	female	rural	Primary school	New Cooperative Medical Scheme	3-5 times a week	yes	no	17632-26937	none	<3 per week	50	Everyday according to doctors' advice	5	Pinggu of Beijing	Eastern	Beijing	1 person	1	121	1213	some
1213011	121301101	urban	yes	73	female	urban	Middle specialist	Urban emloyee basic medical insurance	6 times or over a week	no	no	>50968	none	<3 per week	70	Everyday according to doctors' advice	7	Pinggu of Beijing	Eastern	Beijing	1 person	1	121	1213	some
1213012	121301204	urban	yes	61	female	urban	Senior high school	Urban dweller basic medical insurance	3-5 times a week	no	yes	17632-26937	none	<3 per week	70	Everyday according to doctors' advice	7	Pinggu of Beijing	Eastern	Beijing	1 person	1	121	1213	some
1213013	121301301	urban	yes	40	male	urban	Senior college	Urban emloyee basic medical insurance	1-2 times a week	no	no	17632-26937	none	<3 per week	60	Everyday according to doctors' advice	6	Pinggu of Beijing	Eastern	Beijing	2 persons	1	121	1213	some
1213013	121301304	urban	yes	64	female	urban	Never studied	Urban/Rural dweller basic medical insurance	6 times or over a week	no	no	17632-26937	none	<3 per week	50	Everyday according to doctors' advice	5	Pinggu of Beijing	Eastern	Beijing	2 persons		121	1213	some
1213014	121301401	urban	yes	58	male	urban	Junior high school	Urban emloyee basic medical insurance	Never exercise	yes	no	17632-26937	11ÔÂ20ÈÕ	<3 per week	50	Everyday according to doctors' advice	5	Pinggu of Beijing	Eastern	Beijing	1 person	1	121	1213	some
1213018	121301802	urban	yes	59	female	urban	Senior college	Urban emloyee basic medical insurance	6 times or over a week	yes	yes	26938-50968	none	<3 per week	90	Sometimes	9	Pinggu of Beijing	Eastern	Beijing	1 person	1	121	1213	some
1213022	121302201	urban	yes	43	male	urban	Junior high school	Urban emloyee basic medical insurance	6 times or over a week	no	yes	26938-50968	none	<3 per week	90	Everyday according to doctors' advice	9	Pinggu of Beijing	Eastern	Beijing	1 person	1	121	1213	some
1213023	121302302	urban	yes	47	female	urban	University or higher	Urban emloyee basic medical insurance	3-5 times a week	no	yes	17632-26937	none	<3 per week	90	Everyday according to doctors' advice	9	Pinggu of Beijing	Eastern	Beijing	1 person	1	121	1213	some
1213024	121302401	urban	yes	68	female	urban	Junior high school	Urban emloyee basic medical insurance	6 times or over a week	no	yes	26938-50968	none	<3 per week	90	Everyday according to doctors' advice	9	Pinggu of Beijing	Eastern	Beijing	1 person	1	121	1213	some
1213026	121302601	urban	yes	59	male	urban	Junior high school	Urban emloyee basic medical insurance	6 times or over a week	no	yes	26938-50968	none	<3 per week	60	Everyday according to doctors' advice	6	Pinggu of Beijing	Eastern	Beijing	1 person	1	121	1213	some
1213029	121302902	urban	yes	53	male	urban	Senior high school	Urban emloyee basic medical insurance	Never exercise	no	yes	26938-50968	none	<3 per week	70	Everyday according to doctors' advice	7	Pinggu of Beijing	Eastern	Beijing	1 person	1	121	1213	some
1213031	121303102	urban	yes	59	male	urban	Junior high school	Urban emloyee basic medical insurance	6 times or over a week	no	yes	17632-26937	1ÔÂ10ÈÕ	<3 per week	80	Everyday according to doctors' advice	8	Pinggu of Beijing	Eastern	Beijing	2 persons	1	121	1213	some
1213031	121303101	urban	yes	59	female	urban	Primary school	Urban dweller basic medical insurance	6 times or over a week	no	yes	17632-26937	none	<3 per week	80	Everyday according to doctors' advice	8	Pinggu of Beijing	Eastern	Beijing	2 persons		121	1213	some
1213033	121303301	urban	yes	62	female	urban	Primary school	Other social medical insurance	6 times or over a week	no	yes	10888-17631	none	<3 per week	50	Everyday according to doctors' advice	5	Pinggu of Beijing	Eastern	Beijing	2 persons	1	121	1213	some
1213033	121303302	urban	yes	61	male	urban	Never studied	Urban emloyee basic medical insurance	6 times or over a week	no	yes	10888-17631	none	<3 per week	45	Everyday according to doctors' advice	5	Pinggu of Beijing	Eastern	Beijing	2 persons		121	1213	some
1213037	121303704	urban	yes	73	female	urban	Junior high school	Urban dweller basic medical insurance	Never exercise	yes	yes	17632-26937	none	<3 per week	60	Everyday according to doctors' advice	6	Pinggu of Beijing	Eastern	Beijing	1 person	1	121	1213	some
1213038	121303801	urban	yes	54	female	urban	Senior high school	Urban emloyee basic medical insurance	6 times or over a week	no	yes	17632-26937	none	<3 per week	60	Everyday according to doctors' advice	6	Pinggu of Beijing	Eastern	Beijing	1 person	1	121	1213	some
1213043	121304301	urban	yes	62	female	urban	Middle specialist	Urban emloyee basic medical insurance	6 times or over a week	yes	yes	17632-26937	none	<3 per week	60	Everyday according to doctors' advice	6	Pinggu of Beijing	Eastern	Beijing	1 person	1	121	1213	some
1213045	121304501	urban	yes	61	male	urban	Senior high school	Urban emloyee basic medical insurance	6 times or over a week	yes	yes	17632-26937	11ÔÂ20ÈÕ	<3 per week	60	Everyday according to doctors' advice	6	Pinggu of Beijing	Eastern	Beijing	1 person	1	121	1213	some
1213048	121304805	urban	yes	80	female	urban	Never studied	Urban dweller basic medical insurance	6 times or over a week	no	yes	10888-17631	none	<3 per week	90	Everyday according to doctors' advice	9	Pinggu of Beijing	Eastern	Beijing	3-4 persons	1	121	1213	some
1213048	121304803	urban	yes	60	male	urban	Junior high school	Urban emloyee basic medical insurance	6 times or over a week	yes	yes	10888-17631	11ÔÂ20ÈÕ	<3 per week	80	Everyday according to doctors' advice	8	Pinggu of Beijing	Eastern	Beijing	3-4 persons		121	1213	some
1213048	121304804	urban	yes	61	female	urban	Senior high school	Urban emloyee basic medical insurance	6 times or over a week	yes	yes	10888-17631	none	<3 per week	80	Everyday according to doctors' advice	8	Pinggu of Beijing	Eastern	Beijing	3-4 persons		121	1213	some
1214001	121400103	urban	yes	59	female	urban	Never studied	Urban dweller basic medical insurance	6 times or over a week	no	no	26938-50968	none	<3 per week	40	Everyday according to doctors' advice	4	Pinggu of Beijing	Eastern	Beijing	2 persons	1	121	1214	some
1214001	121400102	urban	yes	59	male	urban	Never studied	Urban emloyee basic medical insurance	6 times or over a week	no	no	26938-50968	1ÔÂ10ÈÕ	<3 per week	50	Everyday according to doctors' advice	5	Pinggu of Beijing	Eastern	Beijing	2 persons		121	1214	some
1214002	121400202	urban	yes	59	female	urban	Middle specialist	Urban emloyee basic medical insurance	Never exercise	no	no	26938-50968	none	<3 per week	80	Everyday according to doctors' advice	8	Pinggu of Beijing	Eastern	Beijing	1 person	1	121	1214	some
1214003	121400301	urban	yes	55	female	urban	Junior high school	Urban emloyee basic medical insurance	Never exercise	no	no	17632-26937	none	<3 per week	70	Everyday according to doctors' advice	7	Pinggu of Beijing	Eastern	Beijing	2 persons	1	121	1214	some
1214003	121400302	urban	yes	52	male	urban	Junior high school	Urban emloyee basic medical insurance	6 times or over a week	no	no	17632-26937	none	<3 per week	80	Everyday according to doctors' advice	8	Pinggu of Beijing	Eastern	Beijing	2 persons		121	1214	some
1214005	121400501	urban	yes	85	male	urban	Middle specialist	Urban emloyee basic medical insurance	Never exercise	no	no	26938-50968	none	=>3 per week	50	Everyday according to doctors' advice	5	Pinggu of Beijing	Eastern	Beijing	2 persons	1	121	1214	some
1214005	121400502	urban	yes	81	female	urban	Never studied	Urban dweller basic medical insurance	Never exercise	no	no	26938-50968	none	<3 per week	20	Everyday according to doctors' advice	2	Pinggu of Beijing	Eastern	Beijing	2 persons		121	1214	some
1214006	121400601	urban	yes	67	male	urban	Junior high school	Urban emloyee basic medical insurance	6 times or over a week	yes	no	17632-26937	11ÔÂ20ÈÕ	=>3 per week	70	Everyday according to doctors' advice	7	Pinggu of Beijing	Eastern	Beijing	2 persons	1	121	1214	some
1214006	121400602	urban	yes	68	female	urban	Junior high school	Urban emloyee basic medical insurance	6 times or over a week	yes	no	17632-26937	none	=>3 per week	70	Everyday according to doctors' advice	7	Pinggu of Beijing	Eastern	Beijing	2 persons		121	1214	some
1214011	121401101	urban	yes	56	male	urban	Senior high school	Urban emloyee basic medical insurance	6 times or over a week	no	yes	17632-26937	none	=>3 per week	90	Everyday according to doctors' advice	9	Pinggu of Beijing	Eastern	Beijing	2 persons	1	121	1214	some
1214011	121401102	urban	yes	56	female	rural	Senior high school	New Cooperative Medical Scheme	6 times or over a week	no	yes	17632-26937	none	<3 per week	90	Everyday according to doctors' advice	9	Pinggu of Beijing	Eastern	Beijing	2 persons		121	1214	some
1214012	121401202	urban	yes	59	male	urban	Senior college	Urban emloyee basic medical insurance	6 times or over a week	no	yes	26938-50968	none	<3 per week	60	Everyday according to doctors' advice	6	Pinggu of Beijing	Eastern	Beijing	1 person	1	121	1214	some
1214013	121401301	urban	yes	66	male	urban	Middle specialist	Urban emloyee basic medical insurance	6 times or over a week	no	yes	17632-26937	none	<3 per week	90	Everyday according to doctors' advice	9	Pinggu of Beijing	Eastern	Beijing	2 persons	1	121	1214	some
1214013	121401302	urban	yes	66	female	urban	Middle specialist	Urban emloyee basic medical insurance	6 times or over a week	no	yes	17632-26937	none	<3 per week	90	Everyday according to doctors' advice	9	Pinggu of Beijing	Eastern	Beijing	2 persons		121	1214	some
1214015	121401503	urban	yes	56	male	urban	Senior college	Urban emloyee basic medical insurance	6 times or over a week	no	yes	17632-26937	11ÔÂ20ÈÕ	<3 per week	95	Everyday according to doctors' advice	10	Pinggu of Beijing	Eastern	Beijing	1 person	1	121	1214	some
1214016	121401604	urban	yes	76	female	rural	Primary school	New Cooperative Medical Scheme	Never exercise	yes	yes	17632-26937	none	<3 per week	90	Everyday according to doctors' advice	9	Pinggu of Beijing	Eastern	Beijing	1 person	1	121	1214	some
1214017	121401701	urban	yes	68	female	urban	Primary school	Urban dweller basic medical insurance	6 times or over a week	no	yes	10888-17631	none	<3 per week	80	Everyday according to doctors' advice	8	Pinggu of Beijing	Eastern	Beijing	1 person	1	121	1214	some
1214018	121401802	urban	yes	42	male	urban	University or higher	No	3-5 times a week	no	yes	4748-10887	1ÔÂ10ÈÕ	<3 per week	70	Everyday according to doctors' advice	7	Pinggu of Beijing	Eastern	Beijing	1 person	1	121	1214	some
1214024	121402401	urban	yes	68	female	urban	Junior high school	Urban emloyee basic medical insurance	6 times or over a week	yes	no	17632-26937	none	<3 per week	60	Everyday according to doctors' advice	6	Pinggu of Beijing	Eastern	Beijing	1 person	1	121	1214	some
1214026	121402602	urban	yes	81	female	urban	Never studied	Urban dweller basic medical insurance	6 times or over a week	yes	no	26938-50968	none	<3 per week	60	Everyday according to doctors' advice	6	Pinggu of Beijing	Eastern	Beijing	2 persons	1	121	1214	some
1214026	121402601	urban	yes	81	male	urban	Junior high school	Urban emloyee basic medical insurance	6 times or over a week	yes	no	26938-50968	none	<3 per week	60	Everyday according to doctors' advice	6	Pinggu of Beijing	Eastern	Beijing	2 persons		121	1214	some
1214027	121402702	urban	yes	52	female	urban	Middle specialist	Urban emloyee basic medical insurance	6 times or over a week	no	yes	10888-17631	none	=>3 per week	60	Everyday according to doctors' advice	6	Pinggu of Beijing	Eastern	Beijing	1 person	1	121	1214	some
1214030	121403002	urban	yes	57	female	urban	Middle specialist	Urban emloyee basic medical insurance	6 times or over a week	no	yes	17632-26937	none	<3 per week	100	Everyday according to doctors' advice	10	Pinggu of Beijing	Eastern	Beijing	2 persons	1	121	1214	some
1214030	121403001	urban	yes	60	male	urban	Junior high school	Urban emloyee basic medical insurance	6 times or over a week	no	yes	17632-26937	>30	=>3 per week	100	Everyday according to doctors' advice	10	Pinggu of Beijing	Eastern	Beijing	2 persons		121	1214	some
1214031	121403102	urban	yes	52	female	urban	Senior high school	Urban emloyee basic medical insurance	6 times or over a week	no	yes	4748-10887	none	<3 per week	80	Everyday according to doctors' advice	8	Pinggu of Beijing	Eastern	Beijing	1 person	1	121	1214	some
1214033	121403302	urban	yes	62	male	urban	University or higher	Urban emloyee basic medical insurance	6 times or over a week	no	yes	17632-26937	none	<3 per week	60	Everyday according to doctors' advice	6	Pinggu of Beijing	Eastern	Beijing	1 person	1	121	1214	some
1214034	121403401	urban	yes	54	female	urban	Technical college	Urban emloyee basic medical insurance	6 times or over a week	no	yes	17632-26937	none	<3 per week	80	Everyday according to doctors' advice	8	Pinggu of Beijing	Eastern	Beijing	2 persons	1	121	1214	some
1214034	121403402	urban	yes	55	male	urban	Junior high school	Urban emloyee basic medical insurance	6 times or over a week	no	yes	17632-26937	none	=>3 per week	80	Everyday according to doctors' advice	8	Pinggu of Beijing	Eastern	Beijing	2 persons		121	1214	some
1214035	121403502	urban	yes	58	female	urban	Senior high school	Urban emloyee basic medical insurance	6 times or over a week	no	yes	17632-26937	none	<3 per week	80	Everyday according to doctors' advice	8	Pinggu of Beijing	Eastern	Beijing	1 person	1	121	1214	some
1214036	121403602	urban	yes	58	female	urban	University or higher	Urban emloyee basic medical insurance	6 times or over a week	no	no	17632-26937	none	<3 per week	85	Everyday according to doctors' advice	9	Pinggu of Beijing	Eastern	Beijing	2 persons	1	121	1214	some
1214036	121403601	urban	yes	56	male	urban	Senior high school	Urban emloyee basic medical insurance	6 times or over a week	no	no	17632-26937	none	<3 per week	85	Never	9	Pinggu of Beijing	Eastern	Beijing	2 persons		121	1214	some
1214037	121403702	urban	yes	50	female	urban	Senior college	Urban emloyee basic medical insurance	6 times or over a week	no	yes	26938-50968	none	<3 per week	80	Everyday according to doctors' advice	8	Pinggu of Beijing	Eastern	Beijing	1 person	1	121	1214	some
1214038	121403802	urban	yes	63	female	rural	Primary school	New Cooperative Medical Scheme	6 times or over a week	no	yes	17632-26937	none	<3 per week	90	Everyday according to doctors' advice	9	Pinggu of Beijing	Eastern	Beijing	2 persons	1	121	1214	some
1214038	121403801	urban	yes	64	male	urban	Junior high school	Urban emloyee basic medical insurance	6 times or over a week	no	yes	17632-26937	none	<3 per week	90	Everyday according to doctors' advice	9	Pinggu of Beijing	Eastern	Beijing	2 persons		121	1214	some
1214039	121403902	urban	yes	62	female	urban	Senior high school	Urban emloyee basic medical insurance	6 times or over a week	no	yes	26938-50968	none	<3 per week	75	Everyday according to doctors' advice	8	Pinggu of Beijing	Eastern	Beijing	2 persons	1	121	1214	some
1214039	121403901	urban	yes	60	male	urban	Senior high school	Urban emloyee basic medical insurance	6 times or over a week	no	yes	26938-50968	11ÔÂ20ÈÕ	<3 per week	80	Everyday according to doctors' advice	8	Pinggu of Beijing	Eastern	Beijing	2 persons		121	1214	some
1214040	121404001	urban	yes	56	male	urban	Primary school	Urban emloyee basic medical insurance	6 times or over a week	no	yes	4748-10887	none	<3 per week	50	Everyday according to doctors' advice	5	Pinggu of Beijing	Eastern	Beijing	1 person	1	121	1214	some
1214041	121404101	urban	yes	67	male	urban	Senior college	Urban emloyee basic medical insurance	6 times or over a week	no	no	26938-50968	none	<3 per week	80	Sometimes	8	Pinggu of Beijing	Eastern	Beijing	2 persons	1	121	1214	some
1214041	121404102	urban	yes	65	female	urban	Primary school	Urban emloyee basic medical insurance	Never exercise	no	no	26938-50968	none	<3 per week	50	Sometimes	5	Pinggu of Beijing	Eastern	Beijing	2 persons		121	1214	some
1214042	121404202	urban	yes	62	female	urban	Never studied	Urban emloyee basic medical insurance	Never exercise	no	no	>50968	none	<3 per week	50	Sometimes	5	Pinggu of Beijing	Eastern	Beijing	2 persons	1	121	1214	some
1214042	121404201	urban	yes	63	male	urban	Junior high school	Urban emloyee basic medical insurance	Never exercise	no	no	>50968	11ÔÂ20ÈÕ	<3 per week	80	Sometimes	8	Pinggu of Beijing	Eastern	Beijing	2 persons		121	1214	some
1214045	121404501	urban	yes	58	male	urban	Senior college	Urban emloyee basic medical insurance	6 times or over a week	yes	yes	26938-50968	11ÔÂ20ÈÕ	<3 per week	80	Everyday according to doctors' advice	8	Pinggu of Beijing	Eastern	Beijing	1 person	1	121	1214	some
1214047	121404701	urban	yes	58	male	urban	Junior high school	Urban emloyee basic medical insurance	6 times or over a week	yes	yes	17632-26937	none	<3 per week	70	Never	7	Pinggu of Beijing	Eastern	Beijing	2 persons	1	121	1214	some
1214047	121404702	urban	yes	58	female	urban	Primary school	Urban emloyee basic medical insurance	6 times or over a week	yes	yes	17632-26937	none	<3 per week	70	Everyday according to doctors' advice	7	Pinggu of Beijing	Eastern	Beijing	2 persons		121	1214	some
1214048	121404801	urban	yes	55	male	urban	Junior high school	Urban emloyee basic medical insurance	6 times or over a week	yes	yes	17632-26937	11ÔÂ20ÈÕ	=>3 per week	80	Sometimes	8	Pinggu of Beijing	Eastern	Beijing	1 person	1	121	1214	some
1214049	121404901	urban	yes	56	male	urban	Senior high school	Urban emloyee basic medical insurance	6 times or over a week	no	yes	10888-17631	none	=>3 per week	90	Everyday according to doctors' advice	9	Pinggu of Beijing	Eastern	Beijing	2 persons	1	121	1214	some
1214049	121404902	urban	yes	56	female	rural	Senior high school	New Cooperative Medical Scheme	6 times or over a week	no	yes	10888-17631	none	<3 per week	80	Everyday according to doctors' advice	8	Pinggu of Beijing	Eastern	Beijing	2 persons		121	1214	some
1214050	121405001	urban	yes	62	female	urban	Primary school	Urban dweller basic medical insurance	6 times or over a week	yes	no	26938-50968	none	<3 per week	30	Everyday according to doctors' advice	3	Pinggu of Beijing	Eastern	Beijing	1 person	1	121	1214	some
1221003	122100302	rural	yes	60	female	rural	Never studied	New Cooperative Medical Scheme	No more than 1 time a week	yes	no	4748-10887	none	<3 per week	60	Everyday according to doctors' advice	6	Pinggu of Beijing	Eastern	Beijing	1 person	1	122	1221	some
1221006	122100601	rural	yes	70	male	rural	Never studied	Urban dweller basic medical insurance	6 times or over a week	yes	yes	0-4747	>30	<3 per week	80	Everyday according to doctors' advice	8	Pinggu of Beijing	Eastern	Beijing	1 person	1	122	1221	some
1221009	122100905	rural	yes	77	female	rural	Never studied	New Cooperative Medical Scheme	Never exercise	yes	yes	0-4747	none	<3 per week	80	Everyday according to doctors' advice	8	Pinggu of Beijing	Eastern	Beijing	1 person	1	122	1221	some
1221010	122101001	rural	yes	66	male	rural	Primary school	New Cooperative Medical Scheme	3-5 times a week	no	yes	4748-10887	1ÔÂ10ÈÕ	<3 per week	80	Everyday according to doctors' advice	8	Pinggu of Beijing	Eastern	Beijing	2 persons	1	122	1221	some
1221010	122101002	rural	yes	65	female	rural	Never studied	New Cooperative Medical Scheme	3-5 times a week	no	yes	4748-10887	none	<3 per week	70	Everyday according to doctors' advice	7	Pinggu of Beijing	Eastern	Beijing	2 persons		122	1221	some
1221011	122101102	rural	yes	52	female	urban	Senior high school	No	6 times or over a week	yes	no	4748-10887	none	<3 per week	90	Sometimes	9	Pinggu of Beijing	Eastern	Beijing	1 person	1	122	1221	some
1221016	122101601	rural	yes	79	male	rural	Primary school	New Cooperative Medical Scheme	6 times or over a week	yes	no	10888-17631	none	<3 per week	80	Everyday according to doctors' advice	8	Pinggu of Beijing	Eastern	Beijing	1 person	1	122	1221	some
1221021	122102101	rural	yes	57	male	rural	Junior high school	New Cooperative Medical Scheme	6 times or over a week	no	yes	4748-10887	none	<3 per week	50	Everyday according to doctors' advice	5	Pinggu of Beijing	Eastern	Beijing	1 person	1	122	1221	some
1221022	122102201	rural	yes	50	male	urban	Junior high school	Urban dweller basic medical insurance	Never exercise	no	yes	17632-26937	none	=>3 per week	50	Everyday according to doctors' advice	5	Pinggu of Beijing	Eastern	Beijing	1 person	1	122	1221	some
1221025	122102503	rural	yes	85	female	urban	Never studied	Urban dweller basic medical insurance	Never exercise	yes	yes	10888-17631	none	<3 per week	50	Everyday according to doctors' advice	5	Pinggu of Beijing	Eastern	Beijing	1 person	1	122	1221	some
1221026	122102601	rural	yes	49	male	rural	Junior high school	Urban dweller basic medical insurance	6 times or over a week	yes	yes	10888-17631	>30	=>3 per week	60	Everyday according to doctors' advice	6	Pinggu of Beijing	Eastern	Beijing	1 person	1	122	1221	some
1221027	122102701	rural	yes	73	female	rural	Primary school	New Cooperative Medical Scheme	6 times or over a week	no	no	4748-10887	none	<3 per week	70	Everyday according to doctors' advice	7	Pinggu of Beijing	Eastern	Beijing	1 person	1	122	1221	some
1221029	122102902	rural	yes	43	female	rural	Junior high school	New Cooperative Medical Scheme	3-5 times a week	no	yes	10888-17631	none	<3 per week	50	Everyday according to doctors' advice	5	Pinggu of Beijing	Eastern	Beijing	1 person	1	122	1221	some
1221035	122103501	rural	yes	48	male	rural	Junior high school	New Cooperative Medical Scheme	6 times or over a week	yes	no	4748-10887	none	=>3 per week	60	Everyday according to doctors' advice	6	Pinggu of Beijing	Eastern	Beijing	1 person	1	122	1221	some
1221037	122103702	rural	yes	65	female	rural	Primary school	New Cooperative Medical Scheme	6 times or over a week	no	yes	0-4747	none	<3 per week	50	Everyday according to doctors' advice	5	Pinggu of Beijing	Eastern	Beijing	1 person	1	122	1221	some
1221042	122104201	rural	yes	56	male	rural	Primary school	New Cooperative Medical Scheme	6 times or over a week	no	yes	4748-10887	none	=>3 per week	100	Everyday according to doctors' advice	10	Pinggu of Beijing	Eastern	Beijing	1 person	1	122	1221	some
1221045	122104502	rural	yes	64	male	urban	Primary school	Urban emloyee basic medical insurance	6 times or over a week	no	yes	17632-26937	1ÔÂ10ÈÕ	<3 per week	100	Everyday according to doctors' advice	10	Pinggu of Beijing	Eastern	Beijing	1 person	1	122	1221	some
1221047	122104701	rural	yes	70	male	rural	Primary school	New Cooperative Medical Scheme	1-2 times a week	no	no	4748-10887	none	<3 per week	60	Everyday according to doctors' advice	6	Pinggu of Beijing	Eastern	Beijing	1 person	1	122	1221	some
1221050	122105002	rural	yes	69	female	urban	Senior high school	Urban emloyee basic medical insurance	6 times or over a week	no	yes	10888-17631	none	<3 per week	60	Everyday according to doctors' advice	6	Pinggu of Beijing	Eastern	Beijing	1 person	1	122	1221	some
1222001	122200101	rural	yes	66	female	rural	Primary school	New Cooperative Medical Scheme	Never exercise	no	no	17632-26937	none	<3 per week	80	Everyday according to doctors' advice	8	Pinggu of Beijing	Eastern	Beijing	2 persons	1	122	1222	some
1222001	122200103	rural	yes	40	female	rural	Junior high school	New Cooperative Medical Scheme	Never exercise	no	no	17632-26937	none	<3 per week	90	Everyday according to doctors' advice	9	Pinggu of Beijing	Eastern	Beijing	2 persons		122	1222	some
1222004	122200402	rural	yes	63	female	urban	Senior high school	New Cooperative Medical Scheme	3-5 times a week	no	no	17632-26937	none	<3 per week	90	Everyday according to doctors' advice	9	Pinggu of Beijing	Eastern	Beijing	1 person	1	122	1222	some
1222007	122200702	rural	yes	56	female	rural	Junior high school	New Cooperative Medical Scheme	6 times or over a week	no	yes	10888-17631	none	<3 per week	60	Everyday according to doctors' advice	6	Pinggu of Beijing	Eastern	Beijing	1 person	1	122	1222	some
1222011	122201101	rural	yes	67	female	rural	Primary school	New Cooperative Medical Scheme	1-2 times a week	no	no	0-4747	none	<3 per week	80	Sometimes	8	Pinggu of Beijing	Eastern	Beijing	1 person	1	122	1222	some
1222012	122201202	rural	yes	58	female	rural	Primary school	New Cooperative Medical Scheme	6 times or over a week	no	no	0-4747	none	<3 per week	40	Everyday according to doctors' advice	4	Pinggu of Beijing	Eastern	Beijing	1 person	1	122	1222	some
1222015	122201501	rural	yes	56	male	rural	Primary school	New Cooperative Medical Scheme	Never exercise	no	yes	10888-17631	21-30	=>3 per week	30	Everyday according to doctors' advice	3	Pinggu of Beijing	Eastern	Beijing	2 persons	1	122	1222	some
1222015	122201503	rural	yes	81	female	rural	Never studied	New Cooperative Medical Scheme	6 times or over a week	no	yes	10888-17631	none	<3 per week	20	Everyday according to doctors' advice	2	Pinggu of Beijing	Eastern	Beijing	2 persons		122	1222	some
1222020	122202001	rural	yes	50	male	rural	Junior high school	New Cooperative Medical Scheme	Never exercise	no	no	17632-26937	>30	=>3 per week	70	Everyday according to doctors' advice	7	Pinggu of Beijing	Eastern	Beijing	1 person	1	122	1222	some
1222022	122202202	rural	yes	56	female	rural	Never studied	New Cooperative Medical Scheme	Never exercise	no	no	17632-26937	none	<3 per week	50	Everyday according to doctors' advice	5	Pinggu of Beijing	Eastern	Beijing	1 person	1	122	1222	some
1222026	122202602	rural	yes	55	female	rural	Senior high school	New Cooperative Medical Scheme	Never exercise	no	yes	17632-26937	none	<3 per week	70	Everyday according to doctors' advice	7	Pinggu of Beijing	Eastern	Beijing	1 person	1	122	1222	some
1222027	122202703	rural	yes	74	female	rural	Never studied	New Cooperative Medical Scheme	1-2 times a week	no	no	4748-10887	none	<3 per week	50	Sometimes	5	Pinggu of Beijing	Eastern	Beijing	1 person	1	122	1222	some
1222028	122202802	rural	yes	68	female	rural	Primary school	New Cooperative Medical Scheme	Never exercise	yes	yes	0-4747	none	<3 per week	50	Everyday according to doctors' advice	5	Pinggu of Beijing	Eastern	Beijing	1 person	1	122	1222	some
1222030	122203002	rural	yes	64	female	rural	Primary school	New Cooperative Medical Scheme	6 times or over a week	yes	yes	10888-17631	none	<3 per week	50	Everyday according to doctors' advice	5	Pinggu of Beijing	Eastern	Beijing	1 person	1	122	1222	some
1222031	122203102	rural	yes	58	female	rural	Never studied	New Cooperative Medical Scheme	6 times or over a week	no	no	0-4747	none	<3 per week	40	Everyday according to doctors' advice	4	Pinggu of Beijing	Eastern	Beijing	2 persons	1	122	1222	some
1222031	122203101	rural	yes	59	male	rural	Primary school	New Cooperative Medical Scheme	6 times or over a week	no	no	0-4747	none	<3 per week	30	Everyday according to doctors' advice	3	Pinggu of Beijing	Eastern	Beijing	2 persons		122	1222	some
1222032	122203202	rural	yes	58	female	urban	Primary school	Urban emloyee basic medical insurance	6 times or over a week	yes	no	17632-26937	none	<3 per week	30	Everyday according to doctors' advice	3	Pinggu of Beijing	Eastern	Beijing	1 person	1	122	1222	some
1222034	122203402	rural	yes	50	female	rural	Junior high school	New Cooperative Medical Scheme	Never exercise	no	yes	4748-10887	none	<3 per week	100	Everyday according to doctors' advice	10	Pinggu of Beijing	Eastern	Beijing	1 person	1	122	1222	some
1222035	122203502	rural	yes	43	female	rural	Junior high school	New Cooperative Medical Scheme	1-2 times a week	no	yes	17632-26937	none	<3 per week	90	Everyday according to doctors' advice	9	Pinggu of Beijing	Eastern	Beijing	1 person	1	122	1222	some
1222038	122203802	rural	yes	55	female	rural	Primary school	New Cooperative Medical Scheme	1-2 times a week	yes	yes	0-4747	none	<3 per week	20	Everyday according to doctors' advice	2	Pinggu of Beijing	Eastern	Beijing	1 person	1	122	1222	some
1222040	122204002	rural	yes	63	female	rural	Never studied	New Cooperative Medical Scheme	Never exercise	no	yes	10888-17631	none	<3 per week	80	Everyday according to doctors' advice	8	Pinggu of Beijing	Eastern	Beijing	1 person	1	122	1222	some
1222041	122204102	rural	yes	54	female	rural	Senior high school	New Cooperative Medical Scheme	3-5 times a week	yes	yes	4748-10887	none	<3 per week	100	Everyday according to doctors' advice	10	Pinggu of Beijing	Eastern	Beijing	2 persons	1	122	1222	some
1222041	122204101	rural	yes	54	male	rural	Senior high school	New Cooperative Medical Scheme	3-5 times a week	no	yes	4748-10887	11ÔÂ20ÈÕ	<3 per week	100	Everyday according to doctors' advice	10	Pinggu of Beijing	Eastern	Beijing	2 persons		122	1222	some
1222043	122204302	rural	yes	58	female	rural	Senior high school	New Cooperative Medical Scheme	6 times or over a week	no	yes	10888-17631	none	<3 per week	100	Everyday according to doctors' advice	10	Pinggu of Beijing	Eastern	Beijing	2 persons	1	122	1222	some
1222043	122204301	rural	yes	59	male	rural	Junior high school	New Cooperative Medical Scheme	6 times or over a week	no	yes	10888-17631	11ÔÂ20ÈÕ	<3 per week	100	Everyday according to doctors' advice	10	Pinggu of Beijing	Eastern	Beijing	2 persons		122	1222	some
1222044	122204401	rural	yes	46	male	urban	Junior high school	Urban emloyee basic medical insurance	6 times or over a week	no	yes	17632-26937	none	<3 per week	100	Everyday according to doctors' advice	10	Pinggu of Beijing	Eastern	Beijing	1 person	1	122	1222	some
1222046	122204602	rural	yes	50	female	urban	Senior high school	Urban emloyee basic medical insurance	Never exercise	no	yes	26938-50968	none	<3 per week	100	Everyday according to doctors' advice	10	Pinggu of Beijing	Eastern	Beijing	1 person	1	122	1222	some
1222049	122204902	rural	yes	61	female	rural	Never studied	New Cooperative Medical Scheme	Never exercise	no	yes	10888-17631	none	<3 per week	90	Everyday according to doctors' advice	9	Pinggu of Beijing	Eastern	Beijing	1 person	1	122	1222	some
1222050	122205001	rural	yes	57	male	urban	Senior high school	Urban emloyee basic medical insurance	Never exercise	yes	no	17632-26937	11ÔÂ20ÈÕ	=>3 per week	70	Sometimes	7	Pinggu of Beijing	Eastern	Beijing	1 person	1	122	1222	some
1223001	122300102	rural	yes	47	female	rural	Primary school	New Cooperative Medical Scheme	6 times or over a week	no	yes	4748-10887	none	<3 per week	60	Everyday according to doctors' advice	6	Pinggu of Beijing	Eastern	Beijing	1 person	1	122	1223	some
1223004	122300402	rural	yes	51	female	rural	Junior high school	New Cooperative Medical Scheme	6 times or over a week	no	no	4748-10887	none	<3 per week	70	Everyday according to doctors' advice	7	Pinggu of Beijing	Eastern	Beijing	1 person	1	122	1223	some
1223008	122300801	rural	yes	67	male	urban	Primary school	Urban emloyee basic medical insurance	6 times or over a week	no	no	26938-50968	>30	=>3 per week	70	Everyday according to doctors' advice	7	Pinggu of Beijing	Eastern	Beijing	1 person	1	122	1223	some
1223016	122301602	rural	yes	48	female	rural	Primary school	New Cooperative Medical Scheme	Never exercise	yes	no	4748-10887	none	<3 per week	40	Sometimes	4	Pinggu of Beijing	Eastern	Beijing	1 person	1	122	1223	some
1223017	122301702	rural	yes	58	female	urban	Primary school	Urban emloyee basic medical insurance	6 times or over a week	no	yes	4748-10887	none	<3 per week	60	Everyday according to doctors' advice	6	Pinggu of Beijing	Eastern	Beijing	1 person	1	122	1223	some
1223019	122301902	rural	yes	50	female	rural	Junior high school	New Cooperative Medical Scheme	Never exercise	no	yes	4748-10887	none	<3 per week	50	Everyday according to doctors' advice	5	Pinggu of Beijing	Eastern	Beijing	1 person	1	122	1223	some
1223020	122302002	rural	yes	49	female	rural	Senior high school	New Cooperative Medical Scheme	6 times or over a week	no	yes	4748-10887	none	<3 per week	50	Everyday according to doctors' advice	5	Pinggu of Beijing	Eastern	Beijing	1 person	1	122	1223	some
1223022	122302201	rural	yes	44	male	rural	Senior high school	New Cooperative Medical Scheme	Never exercise	no	yes	4748-10887	none	<3 per week	70	Everyday according to doctors' advice	7	Pinggu of Beijing	Eastern	Beijing	1 person	1	122	1223	some
1223024	122302401	rural	yes	73	male	rural	Junior high school	New Cooperative Medical Scheme	No more than 1 time a week	no	yes	0-4747	21-30	=>3 per week	40	Everyday according to doctors' advice	4	Pinggu of Beijing	Eastern	Beijing	1 person	1	122	1223	some
1223026	122302603	rural	yes	78	female	rural	Never studied	New Cooperative Medical Scheme	6 times or over a week	yes	yes	0-4747	none	<3 per week	40	Everyday according to doctors' advice	4	Pinggu of Beijing	Eastern	Beijing	1 person	1	122	1223	some
1223027	122302701	rural	yes	50	male	rural	Senior college	New Cooperative Medical Scheme	6 times or over a week	no	yes	4748-10887	11ÔÂ20ÈÕ	=>3 per week	70	Everyday according to doctors' advice	7	Pinggu of Beijing	Eastern	Beijing	1 person	1	122	1223	some
1223028	122302801	rural	yes	58	male	rural	Primary school	New Cooperative Medical Scheme	Never exercise	no	no	10888-17631	11ÔÂ20ÈÕ	<3 per week	60	Everyday according to doctors' advice	6	Pinggu of Beijing	Eastern	Beijing	1 person	1	122	1223	some
1223032	122303201	rural	yes	49	male	rural	Junior high school	New Cooperative Medical Scheme	Never exercise	yes	no	26938-50968	none	<3 per week	70	Everyday according to doctors' advice	7	Pinggu of Beijing	Eastern	Beijing	1 person	1	122	1223	some
1223033	122303303	rural	yes	56	female	rural	Junior high school	New Cooperative Medical Scheme	Never exercise	yes	no	4748-10887	none	<3 per week	70	Sometimes	7	Pinggu of Beijing	Eastern	Beijing	1 person	1	122	1223	some
1223034	122303401	rural	yes	56	male	urban	Senior high school	Urban emloyee basic medical insurance	Never exercise	no	yes	26938-50968	1ÔÂ10ÈÕ	<3 per week	60	Everyday according to doctors' advice	6	Pinggu of Beijing	Eastern	Beijing	1 person	1	122	1223	some
1223036	122303601	rural	yes	61	male	rural	Never studied	New Cooperative Medical Scheme	3-5 times a week	no	no	4748-10887	none	<3 per week	80	Everyday according to doctors' advice	8	Pinggu of Beijing	Eastern	Beijing	1 person	1	122	1223	some
1223037	122303703	rural	yes	75	female	rural	Primary school	New Cooperative Medical Scheme	Never exercise	no	yes	0-4747	none	<3 per week	40	Everyday according to doctors' advice	4	Pinggu of Beijing	Eastern	Beijing	1 person	1	122	1223	some
1223042	122304201	rural	yes	49	male	rural	Junior high school	New Cooperative Medical Scheme	6 times or over a week	yes	yes	10888-17631	>30	<3 per week	100	Everyday according to doctors' advice	10	Pinggu of Beijing	Eastern	Beijing	1 person	1	122	1223	some
1223044	122304401	rural	yes	47	female	urban	Senior high school	Urban emloyee basic medical insurance	Never exercise	no	yes	4748-10887	none	<3 per week	90	Everyday according to doctors' advice	9	Pinggu of Beijing	Eastern	Beijing	1 person	1	122	1223	some
1223045	122304502	rural	yes	44	female	rural	Primary school	New Cooperative Medical Scheme	Never exercise	yes	no	0-4747	none	<3 per week	70	Never	7	Pinggu of Beijing	Eastern	Beijing	1 person	1	122	1223	some
1223050	122305001	rural	yes	49	male	rural	Junior high school	New Cooperative Medical Scheme	6 times or over a week	no	no	26938-50968	11ÔÂ20ÈÕ	<3 per week	80	Everyday according to doctors' advice	8	Pinggu of Beijing	Eastern	Beijing	1 person	1	122	1223	some
1224001	122400101	rural	yes	56	male	rural	Senior high school	New Cooperative Medical Scheme	Never exercise	no	no	4748-10887	11ÔÂ20ÈÕ	<3 per week	80	Everyday according to doctors' advice	8	Pinggu of Beijing	Eastern	Beijing	1 person	1	122	1224	some
1224002	122400201	rural	yes	57	male	rural	Senior high school	New Cooperative Medical Scheme	Never exercise	no	no	0-4747	11ÔÂ20ÈÕ	=>3 per week	80	Everyday according to doctors' advice	8	Pinggu of Beijing	Eastern	Beijing	1 person	1	122	1224	some
1224008	122400802	rural	yes	69	male	urban	Junior high school	Urban emloyee basic medical insurance	6 times or over a week	no	no	17632-26937	none	<3 per week	80	Sometimes	8	Pinggu of Beijing	Eastern	Beijing	1 person	1	122	1224	some
1224012	122401202	rural	yes	56	female	rural	Junior high school	New Cooperative Medical Scheme	6 times or over a week	no	yes	0-4747	none	<3 per week	60	Everyday according to doctors' advice	6	Pinggu of Beijing	Eastern	Beijing	1 person	1	122	1224	some
1224013	122401303	rural	yes	82	female	rural	Never studied	New Cooperative Medical Scheme	Never exercise	no	yes	4748-10887	none	<3 per week	60	Everyday according to doctors' advice	6	Pinggu of Beijing	Eastern	Beijing	1 person	1	122	1224	some
1224014	122401401	rural	yes	65	female	rural	Primary school	New Cooperative Medical Scheme	6 times or over a week	no	yes	10888-17631	none	<3 per week	60	Everyday according to doctors' advice	6	Pinggu of Beijing	Eastern	Beijing	1 person	1	122	1224	some
1224015	122401502	rural	yes	56	female	urban	Junior high school	Urban emloyee basic medical insurance	6 times or over a week	no	no	26938-50968	none	<3 per week	70	Everyday according to doctors' advice	7	Pinggu of Beijing	Eastern	Beijing	2 persons	1	122	1224	some
1224015	122401501	rural	yes	57	male	urban	Primary school	Urban emloyee basic medical insurance	3-5 times a week	no	no	26938-50968	>30	<3 per week	80	Sometimes	8	Pinggu of Beijing	Eastern	Beijing	2 persons		122	1224	some
1224018	122401802	rural	yes	56	female	urban	Senior high school	Urban emloyee basic medical insurance	No more than 1 time a week	no	no	17632-26937	none	<3 per week	50	Everyday according to doctors' advice	5	Pinggu of Beijing	Eastern	Beijing	1 person	1	122	1224	some
1224020	122402001	rural	yes	64	male	urban	Primary school	New Cooperative Medical Scheme	No more than 1 time a week	no	yes	10888-17631	11ÔÂ20ÈÕ	<3 per week	85	Everyday according to doctors' advice	9	Pinggu of Beijing	Eastern	Beijing	1 person	1	122	1224	some
1224023	122402304	rural	yes	40	female	rural	Senior high school	New Cooperative Medical Scheme	6 times or over a week	yes	no	4748-10887	none	<3 per week	80	Everyday according to doctors' advice	8	Pinggu of Beijing	Eastern	Beijing	1 person	1	122	1224	some
1224040	122404001	rural	yes	63	female	rural	Primary school	New Cooperative Medical Scheme	6 times or over a week	no	yes	4748-10887	none	<3 per week	80	Everyday according to doctors' advice	8	Pinggu of Beijing	Eastern	Beijing	1 person	1	122	1224	some
1224044	122404401	rural	yes	75	female	rural	Never studied	New Cooperative Medical Scheme	Never exercise	no	yes	0-4747	none	<3 per week	80	Everyday according to doctors' advice	8	Pinggu of Beijing	Eastern	Beijing	1 person	1	122	1224	some
1224045	122404502	rural	yes	60	female	rural	Never studied	New Cooperative Medical Scheme	Never exercise	yes	yes	4748-10887	none	<3 per week	30	Everyday according to doctors' advice	3	Pinggu of Beijing	Eastern	Beijing	1 person	1	122	1224	some
1224046	122404602	rural	yes	62	female	rural	Never studied	New Cooperative Medical Scheme	Never exercise	yes	yes	10888-17631	none	<3 per week	70	Everyday according to doctors' advice	7	Pinggu of Beijing	Eastern	Beijing	1 person	1	122	1224	some
1231006	123100602	rural	yes	60	female	rural	Primary school	New Cooperative Medical Scheme	Never exercise	yes	yes	4748-10887	none	<3 per week	60	Everyday according to doctors' advice	6	Pinggu of Beijing	Eastern	Beijing	1 person	1	123	1231	some
1231007	123100702	rural	yes	52	male	urban	Junior high school	Urban emloyee basic medical insurance	Never exercise	yes	yes	17632-26937	11ÔÂ20ÈÕ	<3 per week	50	Everyday according to doctors' advice	5	Pinggu of Beijing	Eastern	Beijing	2 persons	1	123	1231	some
1231007	123100701	rural	yes	51	female	urban	Senior high school	Urban emloyee basic medical insurance	Never exercise	no	yes	17632-26937	none	<3 per week	60	Everyday according to doctors' advice	6	Pinggu of Beijing	Eastern	Beijing	2 persons		123	1231	some
1231010	123101002	rural	yes	66	female	rural	Primary school	New Cooperative Medical Scheme	Never exercise	no	yes	4748-10887	none	<3 per week	50	Everyday according to doctors' advice	5	Pinggu of Beijing	Eastern	Beijing	3-4 persons	1	123	1231	some
1231010	123101001	rural	yes	71	male	urban	Primary school	Urban emloyee basic medical insurance	Never exercise	no	yes	4748-10887	11ÔÂ20ÈÕ	<3 per week	80	Everyday according to doctors' advice	8	Pinggu of Beijing	Eastern	Beijing	3-4 persons		123	1231	some
1231010	123101004	rural	yes	38	female	urban	Technical college	New Cooperative Medical Scheme	No more than 1 time a week	no	yes	4748-10887	none	<3 per week	85	Everyday according to doctors' advice	9	Pinggu of Beijing	Eastern	Beijing	3-4 persons		123	1231	some
1231012	123101202	rural	yes	49	female	rural	Senior high school	New Cooperative Medical Scheme	1-2 times a week	no	yes	4748-10887	none	<3 per week	40	Everyday according to doctors' advice	4	Pinggu of Beijing	Eastern	Beijing	2 persons	1	123	1231	some
1231012	123101203	rural	yes	79	female	urban	Never studied	New Cooperative Medical Scheme	Never exercise	no	yes	4748-10887	none	<3 per week	30	Everyday according to doctors' advice	3	Pinggu of Beijing	Eastern	Beijing	2 persons		123	1231	some
1231014	123101401	rural	yes	68	male	urban	Junior high school	Urban emloyee basic medical insurance	6 times or over a week	no	yes	10888-17631	1ÔÂ10ÈÕ	<3 per week	50	Everyday according to doctors' advice	5	Pinggu of Beijing	Eastern	Beijing	2 persons	1	123	1231	some
1231014	123101402	rural	yes	71	female	rural	Junior high school	New Cooperative Medical Scheme	6 times or over a week	no	yes	10888-17631	none	<3 per week	50	Everyday according to doctors' advice	5	Pinggu of Beijing	Eastern	Beijing	2 persons		123	1231	some
1231018	123101802	rural	yes	68	female	rural	Primary school	New Cooperative Medical Scheme	6 times or over a week	no	yes	0-4747	none	<3 per week	60	Everyday according to doctors' advice	6	Pinggu of Beijing	Eastern	Beijing	1 person	1	123	1231	some
1231021	123102101	rural	yes	46	male	rural	Junior high school	New Cooperative Medical Scheme	6 times or over a week	yes	yes	17632-26937	1ÔÂ10ÈÕ	<3 per week	60	Everyday according to doctors' advice	6	Pinggu of Beijing	Eastern	Beijing	1 person	1	123	1231	some
1231024	123102402	rural	yes	66	female	rural	Primary school	New Cooperative Medical Scheme	Never exercise	no	yes	10888-17631	none	<3 per week	80	Everyday according to doctors' advice	8	Pinggu of Beijing	Eastern	Beijing	1 person	1	123	1231	some
1231025	123102501	rural	yes	58	male	rural	Never studied	New Cooperative Medical Scheme	Never exercise	no	yes	4748-10887	11ÔÂ20ÈÕ	=>3 per week	70	Everyday according to doctors' advice	7	Pinggu of Beijing	Eastern	Beijing	2 persons	1	123	1231	some
1231025	123102502	rural	yes	58	female	rural	Never studied	New Cooperative Medical Scheme	Never exercise	no	yes	4748-10887	none	<3 per week	70	Everyday according to doctors' advice	7	Pinggu of Beijing	Eastern	Beijing	2 persons		123	1231	some
1231026	123102602	rural	yes	57	female	rural	Never studied	New Cooperative Medical Scheme	Never exercise	no	yes	4748-10887	none	<3 per week	80	Everyday according to doctors' advice	8	Pinggu of Beijing	Eastern	Beijing	1 person	1	123	1231	some
1231027	123102702	rural	yes	63	female	rural	Junior high school	New Cooperative Medical Scheme	6 times or over a week	no	yes	10888-17631	none	<3 per week	60	Everyday according to doctors' advice	6	Pinggu of Beijing	Eastern	Beijing	1 person	1	123	1231	some
1231028	123102801	rural	yes	53	female	urban	Senior high school	Urban emloyee basic medical insurance	6 times or over a week	yes	yes	4748-10887	>30	<3 per week	60	Sometimes	6	Pinggu of Beijing	Eastern	Beijing	1 person	1	123	1231	some
1231029	123102902	rural	yes	61	female	rural	Never studied	New Cooperative Medical Scheme	6 times or over a week	no	yes	4748-10887	none	<3 per week	70	Everyday according to doctors' advice	7	Pinggu of Beijing	Eastern	Beijing	1 person	1	123	1231	some
1231030	123103002	rural	yes	65	female	rural	Primary school	New Cooperative Medical Scheme	6 times or over a week	yes	yes	17632-26937	none	<3 per week	60	Sometimes	6	Pinggu of Beijing	Eastern	Beijing	1 person	1	123	1231	some
1231031	123103101	rural	yes	53	female	rural	Junior high school	New Cooperative Medical Scheme	1-2 times a week	no	yes	4748-10887	none	<3 per week	50	Everyday according to doctors' advice	5	Pinggu of Beijing	Eastern	Beijing	2 persons	1	123	1231	some
1231031	123103102	rural	yes	61	male	urban	Primary school	Urban emloyee basic medical insurance	1-2 times a week	no	yes	4748-10887	11ÔÂ20ÈÕ	=>3 per week	60	Everyday according to doctors' advice	6	Pinggu of Beijing	Eastern	Beijing	2 persons		123	1231	some
1231032	123103202	rural	yes	45	female	rural	Middle specialist	New Cooperative Medical Scheme	3-5 times a week	no	yes	4748-10887	none	<3 per week	60	Everyday according to doctors' advice	6	Pinggu of Beijing	Eastern	Beijing	1 person	1	123	1231	some
1231033	123103302	rural	yes	59	male	rural	Senior high school	New Cooperative Medical Scheme	Never exercise	no	yes	4748-10887	none	<3 per week	80	Everyday according to doctors' advice	8	Pinggu of Beijing	Eastern	Beijing	1 person	1	123	1231	some
1231034	123103401	rural	yes	43	male	rural	Senior high school	New Cooperative Medical Scheme	Never exercise	yes	yes	4748-10887	none	<3 per week	20	Everyday according to doctors' advice	2	Pinggu of Beijing	Eastern	Beijing	1 person	1	123	1231	some
1231035	123103502	rural	yes	67	female	rural	Primary school	New Cooperative Medical Scheme	Never exercise	yes	no	0-4747	none	<3 per week	60	Sometimes	6	Pinggu of Beijing	Eastern	Beijing	2 persons	1	123	1231	some
1231035	123103501	rural	yes	66	male	rural	Junior high school	New Cooperative Medical Scheme	6 times or over a week	yes	yes	0-4747	none	<3 per week	60	Everyday according to doctors' advice	6	Pinggu of Beijing	Eastern	Beijing	2 persons		123	1231	some
1231038	123103802	rural	yes	63	female	rural	Never studied	New Cooperative Medical Scheme	6 times or over a week	no	yes	0-4747	none	<3 per week	70	Everyday according to doctors' advice	7	Pinggu of Beijing	Eastern	Beijing	1 person	1	123	1231	some
1231039	123103901	rural	yes	62	female	rural	Primary school	New Cooperative Medical Scheme	3-5 times a week	no	yes	4748-10887	none	<3 per week	50	Everyday according to doctors' advice	5	Pinggu of Beijing	Eastern	Beijing	1 person	1	123	1231	some
1231042	123104201	rural	yes	66	female	rural	Never studied	New Cooperative Medical Scheme	6 times or over a week	yes	yes	4748-10887	none	<3 per week	80	Everyday according to doctors' advice	8	Pinggu of Beijing	Eastern	Beijing	1 person	1	123	1231	some
1231043	123104301	rural	yes	75	female	rural	Primary school	New Cooperative Medical Scheme	3-5 times a week	no	yes	4748-10887	none	<3 per week	80	Everyday according to doctors' advice	8	Pinggu of Beijing	Eastern	Beijing	1 person	1	123	1231	some
1231044	123104406	rural	yes	63	female	urban	Never studied	Urban dweller basic medical insurance	Never exercise	no	yes	4748-10887	none	<3 per week	60	Everyday according to doctors' advice	6	Pinggu of Beijing	Eastern	Beijing	2 persons	1	123	1231	some
1231044	123104401	rural	yes	34	male	rural	Junior high school	New Cooperative Medical Scheme	3-5 times a week	no	yes	4748-10887	none	<3 per week	90	Everyday according to doctors' advice	9	Pinggu of Beijing	Eastern	Beijing	2 persons		123	1231	some
1231045	123104502	rural	yes	51	female	rural	Junior high school	New Cooperative Medical Scheme	6 times or over a week	no	yes	4748-10887	none	<3 per week	90	Everyday according to doctors' advice	9	Pinggu of Beijing	Eastern	Beijing	1 person	1	123	1231	some
1231047	123104702	rural	yes	60	female	rural	Never studied	New Cooperative Medical Scheme	6 times or over a week	no	yes	4748-10887	none	<3 per week	60	Everyday according to doctors' advice	6	Pinggu of Beijing	Eastern	Beijing	1 person	1	123	1231	some
1231048	123104801	rural	yes	50	male	rural	Junior high school	New Cooperative Medical Scheme	Never exercise	no	yes	4748-10887	none	<3 per week	80	Everyday according to doctors' advice	8	Pinggu of Beijing	Eastern	Beijing	1 person	1	123	1231	some
1231049	123104902	rural	yes	73	male	urban	Primary school	Urban emloyee basic medical insurance	6 times or over a week	no	yes	10888-17631	11ÔÂ20ÈÕ	=>3 per week	90	Everyday according to doctors' advice	9	Pinggu of Beijing	Eastern	Beijing	2 persons	1	123	1231	some
1231049	123104901	rural	yes	64	female	rural	Primary school	New Cooperative Medical Scheme	6 times or over a week	no	yes	10888-17631	none	<3 per week	90	Everyday according to doctors' advice	9	Pinggu of Beijing	Eastern	Beijing	2 persons		123	1231	some
1231050	123105001	rural	yes	54	female	rural	Primary school	New Cooperative Medical Scheme	6 times or over a week	no	yes	0-4747	none	<3 per week	80	Everyday according to doctors' advice	8	Pinggu of Beijing	Eastern	Beijing	1 person	1	123	1231	some
1232003	123200301	rural	yes	66	male	rural	Junior high school	New Cooperative Medical Scheme	Never exercise	no	yes	4748-10887	11ÔÂ20ÈÕ	<3 per week	90	Everyday according to doctors' advice	9	Pinggu of Beijing	Eastern	Beijing	1 person	1	123	1232	some
1232005	123200503	rural	yes	61	male	rural	Primary school	New Cooperative Medical Scheme	6 times or over a week	yes	yes	10888-17631	none	<3 per week	60	Everyday according to doctors' advice	6	Pinggu of Beijing	Eastern	Beijing	1 person	1	123	1232	some
1232009	123200902	rural	yes	52	female	urban	Middle specialist	Urban emloyee basic medical insurance	6 times or over a week	no	yes	17632-26937	none	<3 per week	60	Everyday according to doctors' advice	6	Pinggu of Beijing	Eastern	Beijing	1 person	1	123	1232	some
1232010	123201001	rural	yes	49	male	urban	Senior high school	Urban emloyee basic medical insurance	Never exercise	no	yes	26938-50968	1ÔÂ10ÈÕ	=>3 per week	80	Everyday according to doctors' advice	8	Pinggu of Beijing	Eastern	Beijing	1 person	1	123	1232	some
1232014	123201401	rural	yes	68	male	rural	Primary school	New Cooperative Medical Scheme	6 times or over a week	yes	yes	4748-10887	none	<3 per week	60	Everyday according to doctors' advice	6	Pinggu of Beijing	Eastern	Beijing	1 person	1	123	1232	some
1232015	123201502	rural	yes	42	female	rural	Junior high school	New Cooperative Medical Scheme	6 times or over a week	yes	yes	4748-10887	none	<3 per week	80	Everyday according to doctors' advice	8	Pinggu of Beijing	Eastern	Beijing	1 person	1	123	1232	some
1232016	123201603	rural	yes	78	female	rural	Primary school	New Cooperative Medical Scheme	Never exercise	no	yes	4748-10887	none	<3 per week	50	Everyday according to doctors' advice	5	Pinggu of Beijing	Eastern	Beijing	2 persons	1	123	1232	some
1232016	123201602	rural	yes	81	male	rural	Primary school	New Cooperative Medical Scheme	Never exercise	no	yes	4748-10887	none	<3 per week	50	Everyday according to doctors' advice	5	Pinggu of Beijing	Eastern	Beijing	2 persons		123	1232	some
1232018	123201802	rural	yes	70	female	rural	Junior high school	New Cooperative Medical Scheme	6 times or over a week	no	yes	10888-17631	none	<3 per week	60	Everyday according to doctors' advice	6	Pinggu of Beijing	Eastern	Beijing	1 person	1	123	1232	some
1232019	123201901	rural	yes	69	male	rural	Never studied	New Cooperative Medical Scheme	6 times or over a week	no	yes	4748-10887	11ÔÂ20ÈÕ	=>3 per week	70	Everyday according to doctors' advice	7	Pinggu of Beijing	Eastern	Beijing	1 person	1	123	1232	some
1232020	123202001	rural	yes	54	female	urban	Senior high school	Urban emloyee basic medical insurance	6 times or over a week	no	yes	10888-17631	none	<3 per week	90	Everyday according to doctors' advice	9	Pinggu of Beijing	Eastern	Beijing	2 persons	1	123	1232	some
1232020	123202002	rural	yes	56	male	rural	Senior high school	New Cooperative Medical Scheme	6 times or over a week	no	yes	10888-17631	1ÔÂ10ÈÕ	=>3 per week	90	Everyday according to doctors' advice	9	Pinggu of Beijing	Eastern	Beijing	2 persons		123	1232	some
1232024	123202402	rural	yes	51	female	urban	Junior high school	Urban emloyee basic medical insurance	1-2 times a week	yes	yes	10888-17631	none	<3 per week	80	Sometimes	8	Pinggu of Beijing	Eastern	Beijing	1 person	1	123	1232	some
1232026	123202601	rural	yes	68	female	rural	Primary school	New Cooperative Medical Scheme	6 times or over a week	yes	no	0-4747	none	<3 per week	70	Sometimes	7	Pinggu of Beijing	Eastern	Beijing	2 persons	1	123	1232	some
1232026	123202602	rural	yes	71	male	urban	Senior high school	Urban emloyee basic medical insurance	6 times or over a week	no	yes	0-4747	none	=>3 per week	70	Everyday according to doctors' advice	7	Pinggu of Beijing	Eastern	Beijing	2 persons		123	1232	some
1232028	123202802	rural	yes	44	male	urban	Senior high school	Urban emloyee basic medical insurance	6 times or over a week	no	yes	10888-17631	11ÔÂ20ÈÕ	=>3 per week	70	Everyday according to doctors' advice	7	Pinggu of Beijing	Eastern	Beijing	1 person	1	123	1232	some
1232031	123203102	rural	yes	45	female	rural	Junior high school	New Cooperative Medical Scheme	Never exercise	no	yes	4748-10887	none	<3 per week	60	Everyday according to doctors' advice	6	Pinggu of Beijing	Eastern	Beijing	2 persons	1	123	1232	some
1232031	123203101	rural	yes	55	male	rural	Primary school	New Cooperative Medical Scheme	Never exercise	no	yes	4748-10887	none	<3 per week	30	Everyday according to doctors' advice	3	Pinggu of Beijing	Eastern	Beijing	2 persons		123	1232	some
1232033	123203301	rural	yes	45	male	rural	Junior high school	New Cooperative Medical Scheme	3-5 times a week	no	yes	4748-10887	none	<3 per week	50	Everyday according to doctors' advice	5	Pinggu of Beijing	Eastern	Beijing	1 person	1	123	1232	some
1232035	123203502	rural	yes	59	female	rural	Primary school	New Cooperative Medical Scheme	1-2 times a week	no	yes	17632-26937	none	<3 per week	80	Everyday according to doctors' advice	8	Pinggu of Beijing	Eastern	Beijing	1 person	1	123	1232	some
1232036	123203602	rural	yes	48	female	rural	Junior high school	New Cooperative Medical Scheme	Never exercise	yes	yes	4748-10887	none	<3 per week	60	Everyday according to doctors' advice	6	Pinggu of Beijing	Eastern	Beijing	1 person	1	123	1232	some
1232037	123203703	rural	yes	58	male	rural	Junior high school	New Cooperative Medical Scheme	Never exercise	no	yes	4748-10887	none	=>3 per week	90	Everyday according to doctors' advice	9	Pinggu of Beijing	Eastern	Beijing	2 persons	1	123	1232	some
1232037	123203704	rural	yes	64	female	rural	Junior high school	New Cooperative Medical Scheme	Never exercise	no	yes	4748-10887	none	<3 per week	90	Everyday according to doctors' advice	9	Pinggu of Beijing	Eastern	Beijing	2 persons		123	1232	some
1232038	123203801	rural	yes	51	male	rural	Junior high school	Urban emloyee basic medical insurance	6 times or over a week	no	yes	17632-26937	none	<3 per week	90	Everyday according to doctors' advice	9	Pinggu of Beijing	Eastern	Beijing	1 person	1	123	1232	some
1232044	123204401	rural	yes	47	male	rural	Primary school	New Cooperative Medical Scheme	Never exercise	yes	no	4748-10887	11ÔÂ20ÈÕ	=>3 per week	60	Everyday according to doctors' advice	6	Pinggu of Beijing	Eastern	Beijing	1 person	1	123	1232	some
1232046	123204602	rural	yes	58	female	rural	Senior high school	New Cooperative Medical Scheme	6 times or over a week	no	no	17632-26937	none	<3 per week	70	Everyday according to doctors' advice	7	Pinggu of Beijing	Eastern	Beijing	1 person	1	123	1232	some
1232047	123204702	rural	yes	47	female	rural	Junior high school	New Cooperative Medical Scheme	6 times or over a week	no	no	17632-26937	none	<3 per week	100	Everyday according to doctors' advice	10	Pinggu of Beijing	Eastern	Beijing	1 person	1	123	1232	some
1232048	123204802	rural	yes	53	male	urban	Senior high school	Urban dweller basic medical insurance	3-5 times a week	no	no	17632-26937	11ÔÂ20ÈÕ	=>3 per week	70	Everyday according to doctors' advice	7	Pinggu of Beijing	Eastern	Beijing	1 person	1	123	1232	some
1233001	123300101	rural	yes	64	male	urban	Junior high school	Urban emloyee basic medical insurance	Never exercise	no	no	17632-26937	>30	<3 per week	50	Everyday according to doctors' advice	5	Pinggu of Beijing	Eastern	Beijing	1 person	1	123	1233	some
1233002	123300201	rural	yes	66	male	rural	Primary school	New Cooperative Medical Scheme	Never exercise	no	yes	4748-10887	none	<3 per week	50	Everyday according to doctors' advice	5	Pinggu of Beijing	Eastern	Beijing	1 person	1	123	1233	some
1233004	123300402	rural	yes	57	female	rural	Primary school	New Cooperative Medical Scheme	1-2 times a week	yes	yes	4748-10887	none	<3 per week	60	Everyday according to doctors' advice	6	Pinggu of Beijing	Eastern	Beijing	1 person	1	123	1233	some
1233007	123300702	rural	yes	40	female	rural	Middle specialist	New Cooperative Medical Scheme	3-5 times a week	no	yes	10888-17631	none	<3 per week	60	Everyday according to doctors' advice	6	Pinggu of Beijing	Eastern	Beijing	1 person	1	123	1233	some
1233008	123300801	rural	yes	58	male	rural	Junior high school	New Cooperative Medical Scheme	6 times or over a week	no	yes	17632-26937	11ÔÂ20ÈÕ	<3 per week	60	Everyday according to doctors' advice	6	Pinggu of Beijing	Eastern	Beijing	1 person	1	123	1233	some
1233011	123301101	rural	yes	55	male	rural	Primary school	New Cooperative Medical Scheme	Never exercise	no	no	0-4747	21-30	=>3 per week	70	Everyday according to doctors' advice	7	Pinggu of Beijing	Eastern	Beijing	1 person	1	123	1233	some
1233013	123301301	rural	yes	49	male	rural	Junior high school	New Cooperative Medical Scheme	1-2 times a week	no	yes	17632-26937	11ÔÂ20ÈÕ	<3 per week	80	Everyday according to doctors' advice	8	Pinggu of Beijing	Eastern	Beijing	1 person	1	123	1233	some
1233014	123301402	rural	yes	51	female	rural	Junior high school	New Cooperative Medical Scheme	6 times or over a week	no	yes	17632-26937	none	<3 per week	50	Everyday according to doctors' advice	5	Pinggu of Beijing	Eastern	Beijing	1 person	1	123	1233	some
1233016	123301602	rural	yes	61	female	rural	Primary school	New Cooperative Medical Scheme	6 times or over a week	no	yes	4748-10887	none	<3 per week	60	Everyday according to doctors' advice	6	Pinggu of Beijing	Eastern	Beijing	2 persons	1	123	1233	some
1233016	123301601	rural	yes	61	male	rural	Primary school	New Cooperative Medical Scheme	6 times or over a week	no	yes	4748-10887	none	<3 per week	60	Everyday according to doctors' advice	6	Pinggu of Beijing	Eastern	Beijing	2 persons		123	1233	some
1233017	123301701	rural	yes	59	male	rural	Primary school	New Cooperative Medical Scheme	Never exercise	no	no	4748-10887	1ÔÂ10ÈÕ	=>3 per week	80	Everyday according to doctors' advice	8	Pinggu of Beijing	Eastern	Beijing	1 person	1	123	1233	some
1233020	123302001	rural	yes	68	male	rural	Primary school	New Cooperative Medical Scheme	Never exercise	no	no	4748-10887	none	<3 per week	80	Everyday according to doctors' advice	8	Pinggu of Beijing	Eastern	Beijing	1 person	1	123	1233	some
1233024	123302401	rural	yes	64	male	rural	Junior high school	New Cooperative Medical Scheme	3-5 times a week	yes	yes	10888-17631	11ÔÂ20ÈÕ	=>3 per week	70	Everyday according to doctors' advice	7	Pinggu of Beijing	Eastern	Beijing	1 person	1	123	1233	some
1233026	123302601	rural	yes	56	male	rural	Senior high school	New Cooperative Medical Scheme	Never exercise	yes	yes	10888-17631	none	<3 per week	90	Everyday according to doctors' advice	9	Pinggu of Beijing	Eastern	Beijing	1 person	1	123	1233	some
1233028	123302802	rural	yes	59	female	rural	Primary school	New Cooperative Medical Scheme	Never exercise	no	yes	4748-10887	none	<3 per week	70	Everyday according to doctors' advice	7	Pinggu of Beijing	Eastern	Beijing	2 persons	1	123	1233	some
1233028	123302801	rural	yes	61	male	rural	Primary school	New Cooperative Medical Scheme	Never exercise	no	yes	4748-10887	11ÔÂ20ÈÕ	=>3 per week	70	Everyday according to doctors' advice	7	Pinggu of Beijing	Eastern	Beijing	2 persons		123	1233	some
1233029	123302901	rural	yes	68	male	rural	Primary school	New Cooperative Medical Scheme	3-5 times a week	no	yes	10888-17631	none	<3 per week	100	Everyday according to doctors' advice	10	Pinggu of Beijing	Eastern	Beijing	1 person	1	123	1233	some
1233030	123303001	rural	yes	68	male	rural	Primary school	New Cooperative Medical Scheme	Never exercise	yes	yes	17632-26937	none	=>3 per week	90	Sometimes	9	Pinggu of Beijing	Eastern	Beijing	1 person	1	123	1233	some
1233034	123303402	rural	yes	76	female	urban	Never studied	Urban dweller basic medical insurance	Never exercise	no	yes	17632-26937	none	<3 per week	50	Everyday according to doctors' advice	5	Pinggu of Beijing	Eastern	Beijing	2 persons	1	123	1233	some
1233034	123303401	rural	yes	79	male	urban	Primary school	Urban emloyee basic medical insurance	Never exercise	no	yes	17632-26937	none	<3 per week	40	Everyday according to doctors' advice	4	Pinggu of Beijing	Eastern	Beijing	2 persons		123	1233	some
1233036	123303601	rural	yes	69	female	rural	Primary school	New Cooperative Medical Scheme	Never exercise	yes	yes	0-4747	none	<3 per week	60	Everyday according to doctors' advice	6	Pinggu of Beijing	Eastern	Beijing	1 person	1	123	1233	some
1233039	123303902	rural	yes	51	female	rural	Junior high school	New Cooperative Medical Scheme	Never exercise	no	yes	0-4747	none	<3 per week	70	Everyday according to doctors' advice	7	Pinggu of Beijing	Eastern	Beijing	1 person	1	123	1233	some
1233040	123304006	rural	yes	71	female	rural	Junior high school	New Cooperative Medical Scheme	Never exercise	yes	yes	4748-10887	none	<3 per week	60	Everyday according to doctors' advice	6	Pinggu of Beijing	Eastern	Beijing	1 person	1	123	1233	some
1233042	123304201	rural	yes	60	female	rural	Never studied	New Cooperative Medical Scheme	1-2 times a week	yes	yes	4748-10887	none	<3 per week	60	Everyday according to doctors' advice	6	Pinggu of Beijing	Eastern	Beijing	1 person	1	123	1233	some
1233044	123304402	rural	yes	56	female	rural	Primary school	New Cooperative Medical Scheme	6 times or over a week	no	yes	4748-10887	none	<3 per week	70	Everyday according to doctors' advice	7	Pinggu of Beijing	Eastern	Beijing	1 person	1	123	1233	some
1233046	123304602	rural	yes	72	female	rural	Never studied	New Cooperative Medical Scheme	6 times or over a week	yes	yes	4748-10887	none	<3 per week	50	Everyday according to doctors' advice	5	Pinggu of Beijing	Eastern	Beijing	2 persons	1	123	1233	some
1233046	123304601	rural	yes	74	male	rural	Primary school	New Cooperative Medical Scheme	Never exercise	yes	yes	4748-10887	none	<3 per week	60	Everyday according to doctors' advice	6	Pinggu of Beijing	Eastern	Beijing	2 persons		123	1233	some
1233047	123304701	rural	yes	56	male	rural	Senior high school	New Cooperative Medical Scheme	3-5 times a week	no	yes	4748-10887	1ÔÂ10ÈÕ	=>3 per week	50	Everyday according to doctors' advice	5	Pinggu of Beijing	Eastern	Beijing	1 person	1	123	1233	some
1233049	123304902	rural	yes	52	female	rural	Junior high school	New Cooperative Medical Scheme	6 times or over a week	yes	yes	0-4747	none	<3 per week	40	Everyday according to doctors' advice	4	Pinggu of Beijing	Eastern	Beijing	1 person	1	123	1233	some
1233050	123305001	rural	yes	58	male	rural	Never studied	New Cooperative Medical Scheme	Never exercise	no	yes	10888-17631	none	<3 per week	50	Everyday according to doctors' advice	5	Pinggu of Beijing	Eastern	Beijing	2 persons	1	123	1233	some
1233050	123305002	rural	yes	59	female	rural	Never studied	New Cooperative Medical Scheme	Never exercise	no	yes	10888-17631	none	<3 per week	40	Everyday according to doctors' advice	4	Pinggu of Beijing	Eastern	Beijing	2 persons		123	1233	some
1234001	123400102	rural	yes	65	female	rural	Never studied	New Cooperative Medical Scheme	3-5 times a week	yes	no	0-4747	none	<3 per week	90	Everyday according to doctors' advice	9	Pinggu of Beijing	Eastern	Beijing	2 persons	1	123	1234	some
1234001	123400101	rural	yes	74	male	rural	Primary school	New Cooperative Medical Scheme	Never exercise	yes	no	0-4747	21-30	=>3 per week	80	Everyday according to doctors' advice	8	Pinggu of Beijing	Eastern	Beijing	2 persons		123	1234	some
1234003	123400302	rural	yes	54	female	rural	Senior high school	New Cooperative Medical Scheme	6 times or over a week	no	yes	10888-17631	none	<3 per week	70	Everyday according to doctors' advice	7	Pinggu of Beijing	Eastern	Beijing	1 person	1	123	1234	some
1234009	123400901	rural	yes	77	male	rural	Primary school	New Cooperative Medical Scheme	6 times or over a week	yes	yes	0-4747	21-30	<3 per week	50	Everyday according to doctors' advice	5	Pinggu of Beijing	Eastern	Beijing	1 person	1	123	1234	some
1234015	123401501	rural	yes	52	female	rural	Junior high school	New Cooperative Medical Scheme	6 times or over a week	no	yes	4748-10887	none	<3 per week	70	Everyday according to doctors' advice	7	Pinggu of Beijing	Eastern	Beijing	1 person	1	123	1234	some
1234017	123401702	rural	yes	52	female	rural	Primary school	New Cooperative Medical Scheme	Never exercise	no	yes	0-4747	none	<3 per week	50	Everyday according to doctors' advice	5	Pinggu of Beijing	Eastern	Beijing	1 person	1	123	1234	some
1234018	123401801	rural	yes	50	male	rural	Junior high school	New Cooperative Medical Scheme	Never exercise	no	yes	4748-10887	none	=>3 per week	60	Everyday according to doctors' advice	6	Pinggu of Beijing	Eastern	Beijing	2 persons	1	123	1234	some
1234018	123401802	rural	yes	50	female	rural	Junior high school	New Cooperative Medical Scheme	Never exercise	no	yes	4748-10887	none	<3 per week	60	Everyday according to doctors' advice	6	Pinggu of Beijing	Eastern	Beijing	2 persons		123	1234	some
1234019	123401901	rural	yes	67	male	rural	Never studied	New Cooperative Medical Scheme	6 times or over a week	yes	no	10888-17631	1ÔÂ10ÈÕ	<3 per week	60	Sometimes	6	Pinggu of Beijing	Eastern	Beijing	1 person	1	123	1234	some
1234020	123402002	rural	yes	66	female	rural	Junior high school	New Cooperative Medical Scheme	3-5 times a week	no	yes	0-4747	none	<3 per week	40	Everyday according to doctors' advice	4	Pinggu of Beijing	Eastern	Beijing	2 persons	1	123	1234	some
1234020	123402001	rural	yes	71	male	rural	Junior high school	New Cooperative Medical Scheme	3-5 times a week	no	yes	0-4747	none	=>3 per week	50	Everyday according to doctors' advice	5	Pinggu of Beijing	Eastern	Beijing	2 persons		123	1234	some
1234023	123402301	rural	yes	67	male	rural	Never studied	New Cooperative Medical Scheme	Never exercise	yes	yes	0-4747	none	<3 per week	50	Everyday according to doctors' advice	5	Pinggu of Beijing	Eastern	Beijing	2 persons	1	123	1234	some
1234023	123402302	rural	yes	54	female	rural	Never studied	New Cooperative Medical Scheme	Never exercise	yes	yes	0-4747	none	<3 per week	50	Sometimes	5	Pinggu of Beijing	Eastern	Beijing	2 persons		123	1234	some
1234026	123402601	rural	yes	84	male	rural	Never studied	New Cooperative Medical Scheme	Never exercise	yes	yes	0-4747	none	<3 per week	50	Everyday according to doctors' advice	5	Pinggu of Beijing	Eastern	Beijing	1 person	1	123	1234	some
1234029	123402901	rural	yes	72	female	rural	Never studied	New Cooperative Medical Scheme	No more than 1 time a week	no	yes	0-4747	none	<3 per week	90	Everyday according to doctors' advice	9	Pinggu of Beijing	Eastern	Beijing	1 person	1	123	1234	some
1234030	123403001	rural	yes	62	male	rural	Senior high school	New Cooperative Medical Scheme	Never exercise	no	yes	4748-10887	none	<3 per week	100	Everyday according to doctors' advice	10	Pinggu of Beijing	Eastern	Beijing	1 person	1	123	1234	some
1234036	123403601	rural	yes	78	female	rural	Primary school	New Cooperative Medical Scheme	Never exercise	yes	yes	0-4747	none	<3 per week	60	Everyday according to doctors' advice	6	Pinggu of Beijing	Eastern	Beijing	1 person	1	123	1234	some
1234037	123403701	rural	yes	66	male	rural	Primary school	New Cooperative Medical Scheme	6 times or over a week	no	yes	0-4747	none	<3 per week	40	Everyday according to doctors' advice	4	Pinggu of Beijing	Eastern	Beijing	2 persons	1	123	1234	some
1234037	123403702	rural	yes	63	female	rural	Never studied	New Cooperative Medical Scheme	6 times or over a week	no	yes	0-4747	none	<3 per week	70	Everyday according to doctors' advice	7	Pinggu of Beijing	Eastern	Beijing	2 persons		123	1234	some
1234038	123403801	rural	yes	51	male	rural	Junior high school	New Cooperative Medical Scheme	Never exercise	yes	yes	4748-10887	none	=>3 per week	70	Everyday according to doctors' advice	7	Pinggu of Beijing	Eastern	Beijing	1 person	1	123	1234	some
1234040	123404001	rural	yes	66	female	rural	Never studied	New Cooperative Medical Scheme	6 times or over a week	no	yes	10888-17631	none	<3 per week	70	Everyday according to doctors' advice	7	Pinggu of Beijing	Eastern	Beijing	1 person	1	123	1234	some
1234043	123404302	rural	yes	61	female	rural	Primary school	New Cooperative Medical Scheme	Never exercise	yes	yes	10888-17631	none	<3 per week	20	Everyday according to doctors' advice	2	Pinggu of Beijing	Eastern	Beijing	1 person	1	123	1234	some
1234048	123404802	rural	yes	66	female	rural	Never studied	New Cooperative Medical Scheme	Never exercise	yes	no	0-4747	none	<3 per week	50	Sometimes	5	Pinggu of Beijing	Eastern	Beijing	1 person	1	123	1234	some
2111004	211100401	urban	yes	51	male	urban	Junior high school	Urban emloyee basic medical insurance	Never exercise	yes	no	17632-26937	none	<3 per week	90	Everyday according to doctors' advice	9	Yunhe District, Changzhou	Eastern	Cangzhou	2 persons	1	211	2111	100%
2111004	211100404	urban	yes	76	female	urban	Never studied	Urban dweller basic medical insurance	3-5 times a week	no	no	17632-26937	none	<3 per week	90	Everyday according to doctors' advice	9	Yunhe District, Changzhou	Eastern	Cangzhou	2 persons		211	2111	100%
2111008	211100802	urban	yes	69	female	urban	Middle specialist	Urban emloyee basic medical insurance	6 times or over a week	no	no	26938-50968	none	<3 per week	80	Everyday according to doctors' advice	8	Yunhe District, Changzhou	Eastern	Cangzhou	1 person	1	211	2111	100%
2111011	211101102	urban	yes	66	female	urban	Junior high school	Urban emloyee basic medical insurance	3-5 times a week	no	yes	17632-26937	none	<3 per week	60	Everyday according to doctors' advice	6	Yunhe District, Changzhou	Eastern	Cangzhou	1 person	1	211	2111	100%
2111012	211101201	urban	yes	73	male	urban	Primary school	Urban emloyee basic medical insurance	Never exercise	no	no	17632-26937	none	<3 per week	60	Everyday according to doctors' advice	6	Yunhe District, Changzhou	Eastern	Cangzhou	1 person	1	211	2111	100%
2111015	211101505	urban	yes	69	male	urban	Junior high school	Urban emloyee basic medical insurance	3-5 times a week	no	no	10888-17631	none	<3 per week	80	Never	8	Yunhe District, Changzhou	Eastern	Cangzhou	1 person	1	211	2111	100%
2111016	211101602	urban	yes	36	female	urban	Senior high school	Urban emloyee basic medical insurance	3-5 times a week	no	no	>50968	none	<3 per week	80	Everyday according to doctors' advice	8	Yunhe District, Changzhou	Eastern	Cangzhou	1 person	1	211	2111	100%
2111017	211101702	urban	yes	67	female	urban	Primary school	Urban emloyee basic medical insurance	6 times or over a week	no	no	17632-26937	none	<3 per week	68	Everyday according to doctors' advice	7	Yunhe District, Changzhou	Eastern	Cangzhou	2 persons	1	211	2111	100%
2111017	211101701	urban	yes	68	male	urban	Junior high school	Urban emloyee basic medical insurance	6 times or over a week	no	no	17632-26937	none	=>3 per week	68	Everyday according to doctors' advice	7	Yunhe District, Changzhou	Eastern	Cangzhou	2 persons		211	2111	100%
2111018	211101801	urban	yes	68	male	urban	Junior high school	Urban emloyee basic medical insurance	Never exercise	no	no	17632-26937	1ÔÂ10ÈÕ	<3 per week	100	Everyday according to doctors' advice	10	Yunhe District, Changzhou	Eastern	Cangzhou	1 person	1	211	2111	100%
2111020	211102002	urban	yes	58	female	urban	Senior high school	Urban emloyee basic medical insurance	6 times or over a week	no	no	10888-17631	none	<3 per week	80	Everyday according to doctors' advice	8	Yunhe District, Changzhou	Eastern	Cangzhou	1 person	1	211	2111	100%
2111021	211102103	urban	yes	84	male	rural	Never studied	New Cooperative Medical Scheme	6 times or over a week	no	yes	10888-17631	none	<3 per week	70	Sometimes	7	Yunhe District, Changzhou	Eastern	Cangzhou	1 person	1	211	2111	100%
2111022	211102202	urban	yes	71	female	urban	Primary school	Urban dweller basic medical insurance	Never exercise	no	no	4748-10887	none	<3 per week	80	Everyday according to doctors' advice	8	Yunhe District, Changzhou	Eastern	Cangzhou	1 person	1	211	2111	100%
2111024	211102402	urban	yes	57	male	urban	Junior high school	Urban emloyee basic medical insurance	6 times or over a week	no	no	10888-17631	none	<3 per week	60	Everyday according to doctors' advice	6	Yunhe District, Changzhou	Eastern	Cangzhou	1 person	1	211	2111	100%
2111026	211102603	urban	yes	76	female	rural	Junior high school	New Cooperative Medical Scheme	Never exercise	no	no	10888-17631	none	<3 per week	70	Everyday according to doctors' advice	7	Yunhe District, Changzhou	Eastern	Cangzhou	1 person	1	211	2111	100%
2111027	211102701	urban	yes	72	female	urban	Primary school	Urban dweller basic medical insurance	6 times or over a week	no	no	26938-50968	none	<3 per week	90	Everyday according to doctors' advice	9	Yunhe District, Changzhou	Eastern	Cangzhou	1 person	1	211	2111	100%
2111032	211103202	urban	yes	84	female	urban	Never studied	Urban dweller basic medical insurance	6 times or over a week	no	no	10888-17631	none	<3 per week	50	Everyday according to doctors' advice	5	Yunhe District, Changzhou	Eastern	Cangzhou	1 person	1	211	2111	100%
2111037	211103701	urban	yes	80	female	urban	Primary school	Urban emloyee basic medical insurance	6 times or over a week	yes	yes	17632-26937	none	<3 per week	60	Everyday according to doctors' advice	6	Yunhe District, Changzhou	Eastern	Cangzhou	1 person	1	211	2111	100%
2111039	211103901	urban	yes	49	male	urban	Junior high school	Urban emloyee basic medical insurance	Never exercise	no	yes	17632-26937	11ÔÂ20ÈÕ	<3 per week	80	Everyday according to doctors' advice	8	Yunhe District, Changzhou	Eastern	Cangzhou	1 person	1	211	2111	100%
2111040	211104001	urban	yes	42	male	urban	Technical college	Urban emloyee basic medical insurance	3-5 times a week	no	no	10888-17631	1ÔÂ10ÈÕ	<3 per week	80	Sometimes	8	Yunhe District, Changzhou	Eastern	Cangzhou	1 person	1	211	2111	100%
2111052	211105201	urban	yes	51	male	urban	Junior high school	Urban emloyee basic medical insurance	Never exercise	no	no	26938-50968	none	<3 per week	80	Everyday according to doctors' advice	8	Yunhe District, Changzhou	Eastern	Cangzhou	1 person	1	211	2111	100%
2111054	211105401	urban	yes	42	male	urban	Senior high school	Urban emloyee basic medical insurance	Never exercise	no	no	10888-17631	none	=>3 per week	90	Everyday according to doctors' advice	9	Yunhe District, Changzhou	Eastern	Cangzhou	1 person	1	211	2111	100%
2111056	211105604	urban	yes	62	female	rural	Senior high school	Urban emloyee basic medical insurance	1-2 times a week	no	no	10888-17631	none	<3 per week	95	Everyday according to doctors' advice	10	Yunhe District, Changzhou	Eastern	Cangzhou	2 persons	1	211	2111	100%
2111056	211105605	urban	yes	64	female	rural	Senior high school	Urban emloyee basic medical insurance	1-2 times a week	no	no	10888-17631	1ÔÂ10ÈÕ	<3 per week	95	Everyday according to doctors' advice	10	Yunhe District, Changzhou	Eastern	Cangzhou	2 persons		211	2111	100%
2112002	211200201	urban	yes	61	male	urban	Junior high school	Urban emloyee basic medical insurance	6 times or over a week	no	yes	17632-26937	none	=>3 per week	90	Everyday according to doctors' advice	9	Yunhe District, Changzhou	Eastern	Cangzhou	2 persons	1	211	2112	100%
2112002	211200202	urban	yes	60	female	urban	Junior high school	Urban emloyee basic medical insurance	6 times or over a week	no	yes	17632-26937	none	<3 per week	90	Everyday according to doctors' advice	9	Yunhe District, Changzhou	Eastern	Cangzhou	2 persons		211	2112	100%
2112003	211200301	urban	yes	69	female	urban	Junior high school	Urban emloyee basic medical insurance	6 times or over a week	no	yes	10888-17631	none	<3 per week	80	Everyday according to doctors' advice	8	Yunhe District, Changzhou	Eastern	Cangzhou	1 person	1	211	2112	100%
2112005	211200501	urban	yes	50	male	urban	Junior high school	Urban emloyee basic medical insurance	Never exercise	no	yes	0-4747	none	<3 per week	80	Everyday according to doctors' advice	8	Yunhe District, Changzhou	Eastern	Cangzhou	1 person	1	211	2112	100%
2112006	211200602	urban	yes	60	female	urban	Primary school	Urban emloyee basic medical insurance	6 times or over a week	no	yes	17632-26937	none	<3 per week	90	Everyday according to doctors' advice	9	Yunhe District, Changzhou	Eastern	Cangzhou	1 person	1	211	2112	100%
2112008	211200801	urban	yes	85	male	urban	Junior high school	Urban emloyee basic medical insurance	3-5 times a week	no	yes	26938-50968	none	<3 per week	70	Everyday according to doctors' advice	7	Yunhe District, Changzhou	Eastern	Cangzhou	2 persons	1	211	2112	100%
2112008	211200802	urban	yes	79	female	urban	Never studied	Urban emloyee basic medical insurance	3-5 times a week	no	yes	26938-50968	none	<3 per week	60	Everyday according to doctors' advice	6	Yunhe District, Changzhou	Eastern	Cangzhou	2 persons		211	2112	100%
2112009	211200902	urban	yes	60	female	urban	Junior high school	Urban emloyee basic medical insurance	Never exercise	no	yes	17632-26937	none	<3 per week	80	Everyday according to doctors' advice	8	Yunhe District, Changzhou	Eastern	Cangzhou	1 person	1	211	2112	100%
2112010	211201002	urban	yes	58	female	urban	Middle specialist	Urban emloyee basic medical insurance	6 times or over a week	no	no	17632-26937	none	<3 per week	70	Everyday according to doctors' advice	7	Yunhe District, Changzhou	Eastern	Cangzhou	1 person	1	211	2112	100%
2112012	211201201	urban	yes	51	male	urban	Junior high school	Urban emloyee basic medical insurance	6 times or over a week	no	no	10888-17631	11ÔÂ20ÈÕ	<3 per week	80	Everyday according to doctors' advice	8	Yunhe District, Changzhou	Eastern	Cangzhou	1 person	1	211	2112	100%
2112013	211201301	urban	yes	78	female	urban	Junior high school	Urban emloyee basic medical insurance	6 times or over a week	no	no	17632-26937	none	<3 per week	80	Everyday according to doctors' advice	8	Yunhe District, Changzhou	Eastern	Cangzhou	1 person	1	211	2112	100%
2112014	211201402	urban	yes	62	female	urban	Junior high school	Urban emloyee basic medical insurance	6 times or over a week	no	no	4748-10887	none	<3 per week	90	Everyday according to doctors' advice	9	Yunhe District, Changzhou	Eastern	Cangzhou	1 person	1	211	2112	100%
2112015	211201502	urban	yes	61	male	urban	Junior high school	Urban emloyee basic medical insurance	6 times or over a week	no	no	26938-50968	none	=>3 per week	50	Everyday according to doctors' advice	5	Yunhe District, Changzhou	Eastern	Cangzhou	1 person	1	211	2112	100%
2112017	211201701	urban	yes	44	male	urban	Junior high school	Urban dweller basic medical insurance	6 times or over a week	no	yes	17632-26937	1ÔÂ10ÈÕ	=>3 per week	80	Everyday according to doctors' advice	8	Yunhe District, Changzhou	Eastern	Cangzhou	1 person	1	211	2112	100%
2112023	211202302	urban	yes	59	female	urban	Primary school	Urban emloyee basic medical insurance	6 times or over a week	no	yes	4748-10887	11ÔÂ20ÈÕ	<3 per week	90	Everyday according to doctors' advice	9	Yunhe District, Changzhou	Eastern	Cangzhou	1 person	1	211	2112	100%
2112024	211202401	urban	yes	68	male	urban	Junior high school	Urban emloyee basic medical insurance	6 times or over a week	no	no	17632-26937	none	<3 per week	85	Everyday according to doctors' advice	9	Yunhe District, Changzhou	Eastern	Cangzhou	1 person	1	211	2112	100%
2112025	211202501	urban	yes	66	female	urban	Primary school	Urban emloyee basic medical insurance	Never exercise	no	no	10888-17631	none	<3 per week	60	Sometimes	6	Yunhe District, Changzhou	Eastern	Cangzhou	1 person	1	211	2112	100%
2112026	211202602	urban	yes	63	male	urban	Junior high school	Urban emloyee basic medical insurance	6 times or over a week	no	no	17632-26937	none	<3 per week	100	Everyday according to doctors' advice	10	Yunhe District, Changzhou	Eastern	Cangzhou	1 person	1	211	2112	100%
2112028	211202801	urban	yes	79	female	rural	Primary school	Urban emloyee basic medical insurance	Never exercise	yes	no	17632-26937	none	<3 per week	59	Everyday according to doctors' advice	6	Yunhe District, Changzhou	Eastern	Cangzhou	1 person	1	211	2112	100%
2112030	211203002	urban	yes	67	female	urban	Junior high school	Urban emloyee basic medical insurance	No more than 1 time a week	no	no	17632-26937	none	<3 per week	50	Everyday according to doctors' advice	5	Yunhe District, Changzhou	Eastern	Cangzhou	1 person	1	211	2112	100%
2112031	211203102	urban	yes	57	female	urban	Junior high school	Urban emloyee basic medical insurance	6 times or over a week	no	yes	17632-26937	none	<3 per week	80	Everyday according to doctors' advice	8	Yunhe District, Changzhou	Eastern	Cangzhou	2 persons	1	211	2112	100%
2112031	211203101	urban	yes	56	male	urban	Junior high school	Urban emloyee basic medical insurance	6 times or over a week	no	yes	17632-26937	none	<3 per week	78	Everyday according to doctors' advice	8	Yunhe District, Changzhou	Eastern	Cangzhou	2 persons		211	2112	100%
2112036	211203601	urban	yes	66	male	urban	Primary school	Urban emloyee basic medical insurance	6 times or over a week	no	yes	17632-26937	1ÔÂ10ÈÕ	<3 per week	80	Sometimes	8	Yunhe District, Changzhou	Eastern	Cangzhou	1 person	1	211	2112	100%
2112037	211203701	urban	yes	62	male	urban	Junior high school	Urban emloyee basic medical insurance	6 times or over a week	no	no	4748-10887	1ÔÂ10ÈÕ	<3 per week	80	Everyday according to doctors' advice	8	Yunhe District, Changzhou	Eastern	Cangzhou	1 person	1	211	2112	100%
2112038	211203801	urban	yes	72	male	urban	Middle specialist	Urban emloyee basic medical insurance	6 times or over a week	no	yes	26938-50968	none	<3 per week	70	Everyday according to doctors' advice	7	Yunhe District, Changzhou	Eastern	Cangzhou	1 person	1	211	2112	100%
2112039	211203901	urban	yes	81	male	urban	Senior high school	Urban emloyee basic medical insurance	Never exercise	no	no	26938-50968	none	=>3 per week	80	Everyday according to doctors' advice	8	Yunhe District, Changzhou	Eastern	Cangzhou	1 person	1	211	2112	100%
2112040	211204002	urban	yes	64	female	urban	Junior high school	Urban dweller basic medical insurance	3-5 times a week	no	yes	10888-17631	none	<3 per week	80	Everyday according to doctors' advice	8	Yunhe District, Changzhou	Eastern	Cangzhou	1 person	1	211	2112	100%
2112043	211204302	urban	yes	72	female	urban	Junior high school	Urban emloyee basic medical insurance	No more than 1 time a week	no	yes	26938-50968	none	<3 per week	80	Everyday according to doctors' advice	8	Yunhe District, Changzhou	Eastern	Cangzhou	2 persons	1	211	2112	100%
2112043	211204301	urban	yes	70	male	urban	Junior high school	Urban emloyee basic medical insurance	No more than 1 time a week	no	yes	26938-50968	1ÔÂ10ÈÕ	<3 per week	80	Everyday according to doctors' advice	8	Yunhe District, Changzhou	Eastern	Cangzhou	2 persons		211	2112	100%
2112044	211204402	urban	yes	65	female	urban	Senior high school	Urban dweller basic medical insurance	1-2 times a week	no	yes	17632-26937	11ÔÂ20ÈÕ	<3 per week	70	Everyday according to doctors' advice	7	Yunhe District, Changzhou	Eastern	Cangzhou	2 persons	1	211	2112	100%
2112044	211204401	urban	yes	63	male	urban	Junior high school	Urban emloyee basic medical insurance	6 times or over a week	no	yes	17632-26937	none	<3 per week	70	Everyday according to doctors' advice	7	Yunhe District, Changzhou	Eastern	Cangzhou	2 persons		211	2112	100%
2112045	211204502	urban	yes	76	female	urban	Junior high school	Urban emloyee basic medical insurance	3-5 times a week	no	no	26938-50968	none	<3 per week	80	Everyday according to doctors' advice	8	Yunhe District, Changzhou	Eastern	Cangzhou	2 persons	1	211	2112	100%
2112045	211204501	urban	yes	77	male	urban	Primary school	Urban emloyee basic medical insurance	6 times or over a week	no	no	26938-50968	none	<3 per week	70	Everyday according to doctors' advice	7	Yunhe District, Changzhou	Eastern	Cangzhou	2 persons		211	2112	100%
2112051	211205101	urban	yes	54	male	urban	Senior high school	Urban emloyee basic medical insurance	6 times or over a week	no	yes	4748-10887	11ÔÂ20ÈÕ	<3 per week	70	Everyday according to doctors' advice	7	Yunhe District, Changzhou	Eastern	Cangzhou	1 person	1	211	2112	100%
2112053	211205301	urban	yes	66	female	urban	Junior high school	Urban emloyee basic medical insurance	6 times or over a week	no	yes	17632-26937	none	<3 per week	70	Everyday according to doctors' advice	7	Yunhe District, Changzhou	Eastern	Cangzhou	1 person	1	211	2112	100%
2112054	211205401	urban	yes	30	male	rural	Never studied	New Cooperative Medical Scheme	6 times or over a week	no	no	4748-10887	1ÔÂ10ÈÕ	<3 per week	60	Everyday according to doctors' advice	6	Yunhe District, Changzhou	Eastern	Cangzhou	2 persons	1	211	2112	100%
2112054	211205402	urban	yes	33	female	rural	Never studied	New Cooperative Medical Scheme	6 times or over a week	no	no	4748-10887	1ÔÂ10ÈÕ	<3 per week	60	Everyday according to doctors' advice	6	Yunhe District, Changzhou	Eastern	Cangzhou	2 persons		211	2112	100%
2113008	211300801	urban	yes	67	male	urban	Senior high school	Urban emloyee basic medical insurance	Never exercise	no	no	17632-26937	none	<3 per week	90	Everyday according to doctors' advice	9	Yunhe District, Changzhou	Eastern	Cangzhou	1 person	1	211	2113	100%
2113009	211300901	urban	yes	77	male	urban	Junior high school	Urban emloyee basic medical insurance	Never exercise	yes	yes	17632-26937	1ÔÂ10ÈÕ	<3 per week	80	Everyday according to doctors' advice	8	Yunhe District, Changzhou	Eastern	Cangzhou	1 person	1	211	2113	100%
2113014	211301401	urban	yes	60	male	urban	Junior high school	Urban emloyee basic medical insurance	Never exercise	no	no	10888-17631	none	<3 per week	70	Everyday according to doctors' advice	7	Yunhe District, Changzhou	Eastern	Cangzhou	1 person	1	211	2113	100%
2113017	211301702	urban	yes	69	female	urban	Junior high school	Urban emloyee basic medical insurance	6 times or over a week	no	yes	26938-50968	none	<3 per week	60	Everyday according to doctors' advice	6	Yunhe District, Changzhou	Eastern	Cangzhou	2 persons	1	211	2113	100%
2113017	211301701	urban	yes	73	male	urban	Senior high school	Urban emloyee basic medical insurance	6 times or over a week	no	yes	26938-50968	none	<3 per week	50	Everyday according to doctors' advice	5	Yunhe District, Changzhou	Eastern	Cangzhou	2 persons		211	2113	100%
2113019	211301902	urban	yes	47	female	urban	Senior high school	Urban emloyee basic medical insurance	Never exercise	no	no	10888-17631	none	<3 per week	60	Everyday according to doctors' advice	6	Yunhe District, Changzhou	Eastern	Cangzhou	2 persons	1	211	2113	100%
2113019	211301901	urban	yes	76	female	urban	Never studied	Urban dweller basic medical insurance	Never exercise	no	no	10888-17631	none	<3 per week	70	Everyday according to doctors' advice	7	Yunhe District, Changzhou	Eastern	Cangzhou	2 persons		211	2113	100%
2113020	211302002	urban	yes	67	female	urban	Senior college	No	1-2 times a week	no	no	10888-17631	none	<3 per week	60	Everyday according to doctors' advice	6	Yunhe District, Changzhou	Eastern	Cangzhou	1 person	1	211	2113	100%
2113022	211302203	urban	yes	50	female	urban	Primary school	Urban emloyee basic medical insurance	6 times or over a week	no	no	4748-10887	none	<3 per week	60	Everyday according to doctors' advice	6	Yunhe District, Changzhou	Eastern	Cangzhou	1 person	1	211	2113	100%
2113023	211302301	urban	yes	42	male	urban	Junior high school	Urban emloyee basic medical insurance	6 times or over a week	no	no	4748-10887	none	<3 per week	70	Everyday according to doctors' advice	7	Yunhe District, Changzhou	Eastern	Cangzhou	1 person	1	211	2113	100%
2113025	211302502	urban	yes	59	female	urban	Junior high school	Urban emloyee basic medical insurance	6 times or over a week	no	yes	26938-50968	none	<3 per week	60	Everyday according to doctors' advice	6	Yunhe District, Changzhou	Eastern	Cangzhou	1 person	1	211	2113	100%
2113026	211302601	urban	yes	47	male	rural	Junior high school	Urban dweller basic medical insurance	Never exercise	no	yes	17632-26937	none	<3 per week	80	Everyday according to doctors' advice	8	Yunhe District, Changzhou	Eastern	Cangzhou	1 person	1	211	2113	100%
2113027	211302701	urban	yes	81	female	urban	Never studied	Urban emloyee basic medical insurance	6 times or over a week	no	yes	17632-26937	1ÔÂ10ÈÕ	<3 per week	70	Everyday according to doctors' advice	7	Yunhe District, Changzhou	Eastern	Cangzhou	1 person	1	211	2113	100%
2113031	211303102	urban	yes	62	female	urban	Primary school	Urban dweller basic medical insurance	Never exercise	no	no	10888-17631	none	<3 per week	90	Everyday according to doctors' advice	9	Yunhe District, Changzhou	Eastern	Cangzhou	1 person	1	211	2113	100%
2113034	211303402	urban	yes	69	female	urban	Primary school	Urban dweller basic medical insurance	Never exercise	no	no	10888-17631	none	<3 per week	85	Everyday according to doctors' advice	9	Yunhe District, Changzhou	Eastern	Cangzhou	3-4 persons	1	211	2113	100%
2113034	211303403	urban	yes	34	male	urban	Junior high school	Urban emloyee basic medical insurance	Never exercise	no	no	10888-17631	none	<3 per week	90	Sometimes	9	Yunhe District, Changzhou	Eastern	Cangzhou	3-4 persons		211	2113	100%
2113034	211303401	urban	yes	69	male	urban	Junior high school	Urban emloyee basic medical insurance	Never exercise	no	no	10888-17631	none	<3 per week	80	Everyday according to doctors' advice	8	Yunhe District, Changzhou	Eastern	Cangzhou	3-4 persons		211	2113	100%
2113035	211303502	urban	yes	70	female	rural	Senior high school	Urban dweller basic medical insurance	6 times or over a week	no	no	10888-17631	none	<3 per week	90	Everyday according to doctors' advice	9	Yunhe District, Changzhou	Eastern	Cangzhou	1 person	1	211	2113	100%
2113036	211303601	urban	yes	64	female	urban	Primary school	Urban dweller basic medical insurance	Never exercise	no	no	4748-10887	none	<3 per week	75	Sometimes	8	Yunhe District, Changzhou	Eastern	Cangzhou	1 person	1	211	2113	100%
2113038	211303802	urban	yes	68	male	urban	Junior high school	Urban dweller basic medical insurance	Never exercise	yes	no	10888-17631	none	<3 per week	95	Sometimes	10	Yunhe District, Changzhou	Eastern	Cangzhou	1 person	1	211	2113	100%
2113039	211303901	urban	yes	32	male	urban	Senior college	Urban emloyee basic medical insurance	6 times or over a week	no	yes	10888-17631	none	=>3 per week	90	Everyday according to doctors' advice	9	Yunhe District, Changzhou	Eastern	Cangzhou	1 person	1	211	2113	100%
2113041	211304102	urban	yes	54	male	urban	Senior college	Urban emloyee basic medical insurance	6 times or over a week	no	yes	10888-17631	none	<3 per week	85	Everyday according to doctors' advice	9	Yunhe District, Changzhou	Eastern	Cangzhou	1 person	1	211	2113	100%
2113045	211304502	urban	yes	62	male	urban	Middle specialist	Urban emloyee basic medical insurance	6 times or over a week	no	yes	10888-17631	11ÔÂ20ÈÕ	=>3 per week	90	Everyday according to doctors' advice	9	Yunhe District, Changzhou	Eastern	Cangzhou	1 person	1	211	2113	100%
2113046	211304602	urban	yes	43	female	urban	Primary school	New Cooperative Medical Scheme	6 times or over a week	no	no	17632-26937	none	<3 per week	60	Everyday according to doctors' advice	6	Yunhe District, Changzhou	Eastern	Cangzhou	2 persons	1	211	2113	100%
2113046	211304603	urban	yes	46	male	urban	Senior high school	New Cooperative Medical Scheme	6 times or over a week	no	no	17632-26937	none	=>3 per week	60	Everyday according to doctors' advice	6	Yunhe District, Changzhou	Eastern	Cangzhou	2 persons		211	2113	100%
2113054	211305402	urban	yes	76	male	urban	Senior college	Urban emloyee basic medical insurance	6 times or over a week	no	yes	10888-17631	none	<3 per week	80	Everyday according to doctors' advice	8	Yunhe District, Changzhou	Eastern	Cangzhou	1 person	1	211	2113	100%
2113055	211305502	urban	yes	61	female	urban	Junior high school	Urban emloyee basic medical insurance	Never exercise	no	no	26938-50968	none	<3 per week	70	Everyday according to doctors' advice	7	Yunhe District, Changzhou	Eastern	Cangzhou	1 person	1	211	2113	100%
2114001	211400102	urban	yes	61	male	urban	University or higher	Urban emloyee basic medical insurance	6 times or over a week	no	yes	10888-17631	none	<3 per week	90	Everyday according to doctors' advice	9	Yunhe District, Changzhou	Eastern	Cangzhou	1 person	1	211	2114	100%
2114002	211400204	urban	yes	72	female	urban	Primary school	Urban dweller basic medical insurance	6 times or over a week	no	yes	26938-50968	none	<3 per week	80	Everyday according to doctors' advice	8	Yunhe District, Changzhou	Eastern	Cangzhou	1 person	1	211	2114	100%
2114004	211400401	urban	yes	65	female	urban	Primary school	Urban emloyee basic medical insurance	6 times or over a week	no	no	17632-26937	none	<3 per week	70	Everyday according to doctors' advice	7	Yunhe District, Changzhou	Eastern	Cangzhou	1 person	1	211	2114	100%
2114007	211400701	urban	yes	46	male	urban	University or higher	Urban emloyee basic medical insurance	Never exercise	no	yes	17632-26937	none	<3 per week	100	Everyday according to doctors' advice	10	Yunhe District, Changzhou	Eastern	Cangzhou	1 person	1	211	2114	100%
2114010	211401001	urban	yes	44	male	urban	University or higher	Urban emloyee basic medical insurance	6 times or over a week	yes	no	26938-50968	none	=>3 per week	50	Sometimes	5	Yunhe District, Changzhou	Eastern	Cangzhou	1 person	1	211	2114	100%
2114017	211401702	urban	yes	70	female	urban	Junior high school	Urban emloyee basic medical insurance	6 times or over a week	no	no	17632-26937	none	<3 per week	80	Everyday according to doctors' advice	8	Yunhe District, Changzhou	Eastern	Cangzhou	1 person	1	211	2114	100%
2114019	211401902	urban	yes	76	female	urban	Junior high school	Urban emloyee basic medical insurance	1-2 times a week	no	yes	26938-50968	none	<3 per week	70	Everyday according to doctors' advice	7	Yunhe District, Changzhou	Eastern	Cangzhou	1 person	1	211	2114	100%
2114025	211402501	urban	yes	39	male	urban	University or higher	Urban emloyee basic medical insurance	Never exercise	no	yes	26938-50968	11ÔÂ20ÈÕ	<3 per week	90	Everyday according to doctors' advice	9	Yunhe District, Changzhou	Eastern	Cangzhou	1 person	1	211	2114	100%
2114027	211402701	urban	yes	57	male	urban	Senior college	Urban emloyee basic medical insurance	6 times or over a week	no	yes	26938-50968	1ÔÂ10ÈÕ	=>3 per week	70	Everyday according to doctors' advice	7	Yunhe District, Changzhou	Eastern	Cangzhou	1 person	1	211	2114	100%
2114030	211403002	urban	yes	58	female	rural	Never studied	New Cooperative Medical Scheme	Never exercise	no	no	0-4747	none	<3 per week	60	Everyday according to doctors' advice	6	Yunhe District, Changzhou	Eastern	Cangzhou	2 persons	1	211	2114	100%
2114030	211403001	urban	yes	55	male	urban	Never studied	Urban emloyee basic medical insurance	Never exercise	no	no	0-4747	none	<3 per week	80	Sometimes	8	Yunhe District, Changzhou	Eastern	Cangzhou	2 persons		211	2114	100%
2114031	211403101	urban	yes	70	male	urban	University or higher	Urban emloyee basic medical insurance	6 times or over a week	no	yes	10888-17631	none	<3 per week	70	Everyday according to doctors' advice	7	Yunhe District, Changzhou	Eastern	Cangzhou	2 persons	1	211	2114	100%
2114031	211403102	urban	yes	67	female	urban	Junior high school	Urban dweller basic medical insurance	6 times or over a week	no	yes	10888-17631	none	<3 per week	60	Everyday according to doctors' advice	6	Yunhe District, Changzhou	Eastern	Cangzhou	2 persons		211	2114	100%
2114036	211403601	urban	yes	72	male	urban	Junior high school	Urban emloyee basic medical insurance	6 times or over a week	no	no	17632-26937	none	<3 per week	70	Everyday according to doctors' advice	7	Yunhe District, Changzhou	Eastern	Cangzhou	1 person	1	211	2114	100%
2114038	211403804	urban	yes	86	female	urban	Never studied	New Cooperative Medical Scheme	6 times or over a week	no	yes	4748-10887	none	<3 per week	70	Everyday according to doctors' advice	7	Yunhe District, Changzhou	Eastern	Cangzhou	3-4 persons	1	211	2114	100%
2114038	211403802	urban	yes	59	female	urban	Never studied	Urban emloyee basic medical insurance	6 times or over a week	no	yes	4748-10887	none	<3 per week	70	Everyday according to doctors' advice	7	Yunhe District, Changzhou	Eastern	Cangzhou	3-4 persons		211	2114	100%
2114038	211403801	urban	yes	62	male	urban	Senior college	Urban emloyee basic medical insurance	6 times or over a week	no	yes	4748-10887	11ÔÂ20ÈÕ	<3 per week	70	Everyday according to doctors' advice	7	Yunhe District, Changzhou	Eastern	Cangzhou	3-4 persons		211	2114	100%
2114041	211404102	urban	yes	76	female	urban	Primary school	Urban emloyee basic medical insurance	6 times or over a week	no	no	17632-26937	none	<3 per week	70	Everyday according to doctors' advice	7	Yunhe District, Changzhou	Eastern	Cangzhou	2 persons	1	211	2114	100%
2114041	211404101	urban	yes	75	male	urban	Primary school	Urban emloyee basic medical insurance	6 times or over a week	no	no	17632-26937	none	<3 per week	70	Everyday according to doctors' advice	7	Yunhe District, Changzhou	Eastern	Cangzhou	2 persons		211	2114	100%
2114042	211404203	urban	yes	64	female	urban	Senior college	Urban emloyee basic medical insurance	6 times or over a week	no	yes	10888-17631	none	<3 per week	80	Everyday according to doctors' advice	8	Yunhe District, Changzhou	Eastern	Cangzhou	1 person	1	211	2114	100%
2114043	211404301	urban	yes	65	male	urban	University or higher	Urban emloyee basic medical insurance	6 times or over a week	no	no	17632-26937	none	<3 per week	80	Everyday according to doctors' advice	8	Yunhe District, Changzhou	Eastern	Cangzhou	1 person	1	211	2114	100%
2114044	211404401	urban	yes	60	male	urban	University or higher	Urban emloyee basic medical insurance	6 times or over a week	no	no	10888-17631	none	=>3 per week	60	Everyday according to doctors' advice	6	Yunhe District, Changzhou	Eastern	Cangzhou	2 persons	1	211	2114	100%
2114044	211404403	urban	yes	87	female	rural	Never studied	New Cooperative Medical Scheme	Never exercise	no	no	10888-17631	none	<3 per week	50	Everyday according to doctors' advice	5	Yunhe District, Changzhou	Eastern	Cangzhou	2 persons		211	2114	100%
2114045	211404501	urban	yes	63	male	urban	Senior college	Urban emloyee basic medical insurance	Never exercise	no	yes	10888-17631	1ÔÂ10ÈÕ	=>3 per week	80	Everyday according to doctors' advice	8	Yunhe District, Changzhou	Eastern	Cangzhou	1 person	1	211	2114	100%
2114047	211404701	urban	yes	64	male	urban	University or higher	Urban emloyee basic medical insurance	6 times or over a week	no	yes	17632-26937	none	<3 per week	80	Everyday according to doctors' advice	8	Yunhe District, Changzhou	Eastern	Cangzhou	1 person	1	211	2114	100%
2114049	211404902	urban	yes	62	male	urban	Middle specialist	Urban emloyee basic medical insurance	6 times or over a week	no	yes	17632-26937	none	<3 per week	80	Everyday according to doctors' advice	8	Yunhe District, Changzhou	Eastern	Cangzhou	1 person	1	211	2114	100%
2114051	211405102	urban	yes	55	male	urban	Senior college	Urban emloyee basic medical insurance	6 times or over a week	no	no	26938-50968	none	<3 per week	50	Sometimes	5	Yunhe District, Changzhou	Eastern	Cangzhou	1 person	1	211	2114	100%
2121001	212100101	urban	yes	61	male	urban	Middle specialist	Urban emloyee basic medical insurance	6 times or over a week	no	yes	17632-26937	1ÔÂ10ÈÕ	<3 per week	90	Everyday according to doctors' advice	9	Yunhe District, Changzhou	Eastern	Cangzhou	1 person	1	212	2121	100%
2121003	212100302	urban	yes	74	female	urban	Middle specialist	Urban emloyee basic medical insurance	3-5 times a week	no	yes	26938-50968	none	<3 per week	90	Everyday according to doctors' advice	9	Yunhe District, Changzhou	Eastern	Cangzhou	1 person	1	212	2121	100%
2121005	212100501	urban	yes	71	female	urban	Senior college	Urban emloyee basic medical insurance	1-2 times a week	no	yes	17632-26937	none	<3 per week	80	Everyday according to doctors' advice	8	Yunhe District, Changzhou	Eastern	Cangzhou	1 person	1	212	2121	100%
2121007	212100702	urban	yes	70	female	urban	Primary school	Urban dweller basic medical insurance	6 times or over a week	no	yes	10888-17631	none	<3 per week	80	Everyday according to doctors' advice	8	Yunhe District, Changzhou	Eastern	Cangzhou	2 persons	1	212	2121	100%
2121007	212100701	urban	yes	71	male	urban	Middle specialist	Urban emloyee basic medical insurance	6 times or over a week	yes	yes	10888-17631	1ÔÂ10ÈÕ	<3 per week	80	Everyday according to doctors' advice	8	Yunhe District, Changzhou	Eastern	Cangzhou	2 persons		212	2121	100%
2121009	212100901	urban	yes	63	male	rural	Senior high school	New Cooperative Medical Scheme	Never exercise	no	no	4748-10887	none	<3 per week	60	Everyday according to doctors' advice	6	Yunhe District, Changzhou	Eastern	Cangzhou	1 person	1	212	2121	100%
2121010	212101001	urban	yes	50	male	urban	Junior high school	Urban emloyee basic medical insurance	6 times or over a week	no	yes	10888-17631	11ÔÂ20ÈÕ	<3 per week	60	Everyday according to doctors' advice	6	Yunhe District, Changzhou	Eastern	Cangzhou	1 person	1	212	2121	100%
2121016	212101602	urban	yes	60	female	urban	Junior high school	Urban emloyee basic medical insurance	6 times or over a week	no	no	17632-26937	none	<3 per week	80	Everyday according to doctors' advice	8	Yunhe District, Changzhou	Eastern	Cangzhou	1 person	1	212	2121	100%
2121019	212101902	urban	yes	50	male	urban	Junior high school	Urban emloyee basic medical insurance	Never exercise	no	no	10888-17631	none	=>3 per week	80	Everyday according to doctors' advice	8	Yunhe District, Changzhou	Eastern	Cangzhou	1 person	1	212	2121	100%
2121020	212102001	urban	yes	67	male	rural	Junior high school	Urban emloyee basic medical insurance	6 times or over a week	no	no	17632-26937	none	=>3 per week	80	Everyday according to doctors' advice	8	Yunhe District, Changzhou	Eastern	Cangzhou	1 person	1	212	2121	100%
2121021	212102101	urban	yes	81	female	urban	Never studied	Urban emloyee basic medical insurance	6 times or over a week	no	yes	26938-50968	none	<3 per week	80	Everyday according to doctors' advice	8	Yunhe District, Changzhou	Eastern	Cangzhou	1 person	1	212	2121	100%
2121024	212102402	urban	yes	66	male	urban	Primary school	Urban dweller basic medical insurance	Never exercise	no	no	4748-10887	none	<3 per week	75	Everyday according to doctors' advice	8	Yunhe District, Changzhou	Eastern	Cangzhou	2 persons	1	212	2121	100%
2121024	212102401	urban	yes	66	female	urban	Primary school	Urban emloyee basic medical insurance	Never exercise	no	no	4748-10887	none	<3 per week	80	Everyday according to doctors' advice	8	Yunhe District, Changzhou	Eastern	Cangzhou	2 persons		212	2121	100%
2121025	212102502	urban	yes	62	female	urban	Primary school	Urban emloyee basic medical insurance	6 times or over a week	no	yes	10888-17631	none	<3 per week	80	Everyday according to doctors' advice	8	Yunhe District, Changzhou	Eastern	Cangzhou	2 persons	1	212	2121	100%
2121025	212102501	urban	yes	61	male	urban	Junior high school	Urban emloyee basic medical insurance	No more than 1 time a week	no	yes	10888-17631	1ÔÂ10ÈÕ	<3 per week	70	Everyday according to doctors' advice	7	Yunhe District, Changzhou	Eastern	Cangzhou	2 persons		212	2121	100%
2121026	212102602	urban	yes	71	female	urban	Primary school	Urban dweller basic medical insurance	Never exercise	no	yes	10888-17631	none	<3 per week	70	Everyday according to doctors' advice	7	Yunhe District, Changzhou	Eastern	Cangzhou	2 persons	1	212	2121	100%
2121026	212102601	urban	yes	71	male	urban	Junior high school	Urban emloyee basic medical insurance	Never exercise	no	yes	10888-17631	none	<3 per week	75	Everyday according to doctors' advice	8	Yunhe District, Changzhou	Eastern	Cangzhou	2 persons		212	2121	100%
2121029	212102902	urban	yes	60	female	urban	Junior high school	Urban emloyee basic medical insurance	Never exercise	no	yes	4748-10887	none	<3 per week	80	Everyday according to doctors' advice	8	Yunhe District, Changzhou	Eastern	Cangzhou	1 person	1	212	2121	100%
2121034	212103401	urban	yes	67	female	urban	Primary school	Urban emloyee basic medical insurance	6 times or over a week	no	yes	10888-17631	none	<3 per week	70	Everyday according to doctors' advice	7	Yunhe District, Changzhou	Eastern	Cangzhou	1 person	1	212	2121	100%
2121042	212104201	urban	yes	64	female	urban	Senior high school	Urban emloyee basic medical insurance	Never exercise	no	yes	26938-50968	none	<3 per week	90	Everyday according to doctors' advice	9	Yunhe District, Changzhou	Eastern	Cangzhou	1 person	1	212	2121	100%
2121047	212104702	urban	yes	80	female	urban	Never studied	Urban emloyee basic medical insurance	3-5 times a week	no	yes	17632-26937	none	<3 per week	60	Everyday according to doctors' advice	6	Yunhe District, Changzhou	Eastern	Cangzhou	2 persons	1	212	2121	100%
2121047	212104701	urban	yes	81	male	urban	Primary school	Urban emloyee basic medical insurance	3-5 times a week	no	yes	17632-26937	none	<3 per week	60	Everyday according to doctors' advice	6	Yunhe District, Changzhou	Eastern	Cangzhou	2 persons		212	2121	100%
2121048	212104801	urban	yes	78	female	urban	Senior high school	No	6 times or over a week	no	no	10888-17631	none	<3 per week	60	Everyday according to doctors' advice	6	Yunhe District, Changzhou	Eastern	Cangzhou	1 person	1	212	2121	100%
2121055	212105502	urban	yes	68	male	urban	Senior high school	Urban emloyee basic medical insurance	Never exercise	no	no	4748-10887	none	<3 per week	50	Everyday according to doctors' advice	5	Yunhe District, Changzhou	Eastern	Cangzhou	2 persons	1	212	2121	100%
2121055	212105505	urban	yes	37	male	urban	Senior high school	Urban dweller basic medical insurance	Never exercise	no	yes	4748-10887	none	<3 per week	90	Everyday according to doctors' advice	9	Yunhe District, Changzhou	Eastern	Cangzhou	2 persons		212	2121	100%
2122001	212200101	urban	yes	73	female	urban	Primary school	Urban dweller basic medical insurance	6 times or over a week	no	yes	17632-26937	none	<3 per week	90	Everyday according to doctors' advice	9	Yunhe District, Changzhou	Eastern	Cangzhou	1 person	1	212	2122	100%
2122003	212200302	urban	yes	56	female	urban	Junior high school	Urban emloyee basic medical insurance	1-2 times a week	yes	yes	26938-50968	none	<3 per week	90	Everyday according to doctors' advice	9	Yunhe District, Changzhou	Eastern	Cangzhou	1 person	1	212	2122	100%
2122006	212200602	urban	yes	76	female	urban	Never studied	Urban emloyee basic medical insurance	Never exercise	no	yes	10888-17631	none	<3 per week	80	Everyday according to doctors' advice	8	Yunhe District, Changzhou	Eastern	Cangzhou	1 person	1	212	2122	100%
2122007	212200701	urban	yes	53	male	urban	Primary school	Urban emloyee basic medical insurance	6 times or over a week	yes	yes	10888-17631	none	<3 per week	80	Everyday according to doctors' advice	8	Yunhe District, Changzhou	Eastern	Cangzhou	2 persons	1	212	2122	100%
2122007	212200702	urban	yes	54	female	urban	Primary school	Urban emloyee basic medical insurance	6 times or over a week	no	yes	10888-17631	none	<3 per week	80	Everyday according to doctors' advice	8	Yunhe District, Changzhou	Eastern	Cangzhou	2 persons		212	2122	100%
2122010	212201001	urban	yes	72	male	urban	Primary school	Urban emloyee basic medical insurance	6 times or over a week	no	no	17632-26937	none	<3 per week	90	Everyday according to doctors' advice	9	Yunhe District, Changzhou	Eastern	Cangzhou	2 persons	1	212	2122	100%
2122010	212201002	urban	yes	69	female	urban	Primary school	Urban emloyee basic medical insurance	6 times or over a week	no	no	17632-26937	none	<3 per week	90	Everyday according to doctors' advice	9	Yunhe District, Changzhou	Eastern	Cangzhou	2 persons		212	2122	100%
2122011	212201102	urban	yes	63	female	urban	Primary school	Urban emloyee basic medical insurance	Never exercise	no	yes	17632-26937	none	<3 per week	90	Sometimes	9	Yunhe District, Changzhou	Eastern	Cangzhou	1 person	1	212	2122	100%
2122013	212201302	urban	yes	45	female	urban	Junior high school	Urban emloyee basic medical insurance	6 times or over a week	no	no	0-4747	none	<3 per week	85	Everyday according to doctors' advice	9	Yunhe District, Changzhou	Eastern	Cangzhou	2 persons	1	212	2122	100%
2122013	212201305	urban	yes	85	female	urban	Never studied	Urban dweller basic medical insurance	Never exercise	yes	no	0-4747	none	<3 per week	80	Everyday according to doctors' advice	8	Yunhe District, Changzhou	Eastern	Cangzhou	2 persons		212	2122	100%
2122019	212201901	urban	yes	67	female	urban	Never studied	Urban emloyee basic medical insurance	Never exercise	no	yes	10888-17631	none	<3 per week	70	Everyday according to doctors' advice	7	Yunhe District, Changzhou	Eastern	Cangzhou	1 person	1	212	2122	100%
2122020	212202002	urban	yes	64	female	urban	Never studied	Urban dweller basic medical insurance	6 times or over a week	no	yes	4748-10887	none	<3 per week	80	Everyday according to doctors' advice	8	Yunhe District, Changzhou	Eastern	Cangzhou	1 person	1	212	2122	100%
2122022	212202202	urban	yes	50	female	urban	Junior high school	Urban emloyee basic medical insurance	3-5 times a week	no	yes	17632-26937	none	<3 per week	70	Everyday according to doctors' advice	7	Yunhe District, Changzhou	Eastern	Cangzhou	2 persons	1	212	2122	100%
2122022	212202201	urban	yes	50	male	urban	Junior high school	Urban emloyee basic medical insurance	3-5 times a week	yes	yes	17632-26937	none	<3 per week	80	Everyday according to doctors' advice	8	Yunhe District, Changzhou	Eastern	Cangzhou	2 persons		212	2122	100%
2122024	212202401	urban	yes	65	male	urban	Senior high school	Urban emloyee basic medical insurance	Never exercise	no	yes	17632-26937	none	<3 per week	70	Everyday according to doctors' advice	7	Yunhe District, Changzhou	Eastern	Cangzhou	2 persons	1	212	2122	100%
2122024	212202402	urban	yes	65	female	urban	Junior high school	Urban emloyee basic medical insurance	6 times or over a week	no	yes	17632-26937	none	<3 per week	60	Everyday according to doctors' advice	6	Yunhe District, Changzhou	Eastern	Cangzhou	2 persons		212	2122	100%
2122025	212202502	urban	yes	56	female	urban	Junior high school	Urban emloyee basic medical insurance	Never exercise	no	yes	17632-26937	none	<3 per week	70	Everyday according to doctors' advice	7	Yunhe District, Changzhou	Eastern	Cangzhou	1 person	1	212	2122	100%
2122027	212202701	urban	yes	78	female	urban	Never studied	Urban dweller basic medical insurance	Never exercise	no	yes	10888-17631	none	<3 per week	70	Everyday according to doctors' advice	7	Yunhe District, Changzhou	Eastern	Cangzhou	1 person	1	212	2122	100%
2122028	212202802	urban	yes	62	female	urban	Primary school	Urban emloyee basic medical insurance	6 times or over a week	no	yes	10888-17631	none	<3 per week	60	Everyday according to doctors' advice	6	Yunhe District, Changzhou	Eastern	Cangzhou	1 person	1	212	2122	100%
2122031	212203101	urban	yes	66	male	urban	Junior high school	Urban emloyee basic medical insurance	Never exercise	no	yes	17632-26937	none	<3 per week	80	Everyday according to doctors' advice	8	Yunhe District, Changzhou	Eastern	Cangzhou	1 person	1	212	2122	100%
2122032	212203201	urban	yes	61	male	urban	Primary school	Urban emloyee basic medical insurance	Never exercise	no	yes	10888-17631	1ÔÂ10ÈÕ	<3 per week	75	Everyday according to doctors' advice	8	Yunhe District, Changzhou	Eastern	Cangzhou	1 person	1	212	2122	100%
2122033	212203302	urban	yes	66	male	urban	Senior high school	Urban emloyee basic medical insurance	1-2 times a week	no	yes	17632-26937	11ÔÂ20ÈÕ	<3 per week	80	Everyday according to doctors' advice	8	Yunhe District, Changzhou	Eastern	Cangzhou	2 persons	1	212	2122	100%
2122033	212203301	urban	yes	65	female	urban	Junior high school	Urban emloyee basic medical insurance	6 times or over a week	no	yes	17632-26937	none	<3 per week	80	Everyday according to doctors' advice	8	Yunhe District, Changzhou	Eastern	Cangzhou	2 persons		212	2122	100%
2122034	212203402	urban	yes	59	female	urban	Primary school	Urban emloyee basic medical insurance	6 times or over a week	no	no	10888-17631	none	<3 per week	80	Everyday according to doctors' advice	8	Yunhe District, Changzhou	Eastern	Cangzhou	2 persons	1	212	2122	100%
2122034	212203401	urban	yes	59	male	urban	Senior high school	Urban emloyee basic medical insurance	6 times or over a week	no	no	10888-17631	1ÔÂ10ÈÕ	<3 per week	80	Everyday according to doctors' advice	8	Yunhe District, Changzhou	Eastern	Cangzhou	2 persons		212	2122	100%
2122035	212203501	urban	yes	60	female	urban	Primary school	Urban emloyee basic medical insurance	Never exercise	no	no	17632-26937	>30	<3 per week	80	Never	8	Yunhe District, Changzhou	Eastern	Cangzhou	1 person	1	212	2122	100%
2122036	212203603	urban	yes	43	male	urban	Junior high school	Urban emloyee basic medical insurance	6 times or over a week	yes	yes	4748-10887	none	<3 per week	80	Everyday according to doctors' advice	8	Yunhe District, Changzhou	Eastern	Cangzhou	1 person	1	212	2122	100%
2122041	212204101	urban	yes	72	male	urban	Senior college	Urban emloyee basic medical insurance	6 times or over a week	no	yes	4748-10887	none	<3 per week	60	Everyday according to doctors' advice	6	Yunhe District, Changzhou	Eastern	Cangzhou	1 person	1	212	2122	100%
2122042	212204201	urban	yes	59	male	urban	Junior high school	Urban emloyee basic medical insurance	6 times or over a week	no	yes	10888-17631	1ÔÂ10ÈÕ	=>3 per week	80	Everyday according to doctors' advice	8	Yunhe District, Changzhou	Eastern	Cangzhou	1 person	1	212	2122	100%
2122047	212204702	urban	yes	59	female	urban	Junior high school	Urban emloyee basic medical insurance	Never exercise	no	yes	26938-50968	none	<3 per week	80	Everyday according to doctors' advice	8	Yunhe District, Changzhou	Eastern	Cangzhou	1 person	1	212	2122	100%
2122051	212205102	urban	yes	70	female	urban	Primary school	Urban emloyee basic medical insurance	Never exercise	no	yes	10888-17631	none	<3 per week	60	Everyday according to doctors' advice	6	Yunhe District, Changzhou	Eastern	Cangzhou	1 person	1	212	2122	100%
2122054	212205401	urban	yes	72	female	urban	Never studied	Urban emloyee basic medical insurance	Never exercise	no	yes	10888-17631	none	<3 per week	60	Everyday according to doctors' advice	6	Yunhe District, Changzhou	Eastern	Cangzhou	1 person	1	212	2122	100%
2122055	212205501	urban	yes	60	male	urban	Junior high school	Urban emloyee basic medical insurance	Never exercise	no	yes	4748-10887	none	<3 per week	70	Everyday according to doctors' advice	7	Yunhe District, Changzhou	Eastern	Cangzhou	2 persons	1	212	2122	100%
2122055	212205502	urban	yes	59	female	urban	Primary school	Urban emloyee basic medical insurance	Never exercise	no	yes	4748-10887	none	<3 per week	60	Everyday according to doctors' advice	6	Yunhe District, Changzhou	Eastern	Cangzhou	2 persons		212	2122	100%
2123002	212300202	urban	yes	50	female	urban	Primary school	Urban dweller basic medical insurance	Never exercise	yes	no	10888-17631	none	<3 per week	90	Everyday according to doctors' advice	9	Yunhe District, Changzhou	Eastern	Cangzhou	1 person	1	212	2123	100%
2123003	212300302	urban	yes	54	male	urban	Senior high school	Urban dweller basic medical insurance	Never exercise	no	no	4748-10887	none	<3 per week	90	Everyday according to doctors' advice	9	Yunhe District, Changzhou	Eastern	Cangzhou	1 person	1	212	2123	100%
2123004	212300401	urban	yes	66	female	urban	Never studied	Urban dweller basic medical insurance	6 times or over a week	no	no	17632-26937	none	<3 per week	80	Everyday according to doctors' advice	8	Yunhe District, Changzhou	Eastern	Cangzhou	1 person	1	212	2123	100%
2123011	212301101	urban	yes	66	male	urban	Primary school	Urban emloyee basic medical insurance	3-5 times a week	no	no	17632-26937	11ÔÂ20ÈÕ	<3 per week	90	Everyday according to doctors' advice	9	Yunhe District, Changzhou	Eastern	Cangzhou	2 persons	1	212	2123	100%
2123011	212301102	urban	yes	65	female	urban	Junior high school	Urban emloyee basic medical insurance	3-5 times a week	no	no	17632-26937	none	<3 per week	90	Everyday according to doctors' advice	9	Yunhe District, Changzhou	Eastern	Cangzhou	2 persons		212	2123	100%
2123015	212301502	urban	yes	69	female	urban	Junior high school	Urban emloyee basic medical insurance	Never exercise	no	no	17632-26937	none	<3 per week	70	Everyday according to doctors' advice	7	Yunhe District, Changzhou	Eastern	Cangzhou	1 person	1	212	2123	100%
2123016	212301601	urban	yes	70	female	urban	University or higher	Urban emloyee basic medical insurance	6 times or over a week	no	no	17632-26937	none	<3 per week	40	Everyday according to doctors' advice	4	Yunhe District, Changzhou	Eastern	Cangzhou	1 person	1	212	2123	100%
2123017	212301702	urban	yes	70	female	urban	Primary school	Urban emloyee basic medical insurance	Never exercise	no	yes	4748-10887	none	<3 per week	70	Everyday according to doctors' advice	7	Yunhe District, Changzhou	Eastern	Cangzhou	1 person	1	212	2123	100%
2123018	212301802	urban	yes	66	female	urban	Never studied	Urban dweller basic medical insurance	Never exercise	yes	yes	4748-10887	1ÔÂ10ÈÕ	<3 per week	60	Everyday according to doctors' advice	6	Yunhe District, Changzhou	Eastern	Cangzhou	1 person	1	212	2123	100%
2123019	212301901	urban	yes	51	female	urban	Junior high school	Urban emloyee basic medical insurance	3-5 times a week	yes	no	10888-17631	none	<3 per week	50	Everyday according to doctors' advice	5	Yunhe District, Changzhou	Eastern	Cangzhou	1 person	1	212	2123	100%
2123021	212302102	urban	yes	71	female	urban	Senior college	Urban emloyee basic medical insurance	6 times or over a week	no	no	4748-10887	none	<3 per week	70	Everyday according to doctors' advice	7	Yunhe District, Changzhou	Eastern	Cangzhou	2 persons	1	212	2123	100%
2123021	212302101	urban	yes	71	male	urban	Senior college	Urban emloyee basic medical insurance	6 times or over a week	no	no	4748-10887	11ÔÂ20ÈÕ	<3 per week	70	Everyday according to doctors' advice	7	Yunhe District, Changzhou	Eastern	Cangzhou	2 persons		212	2123	100%
2123022	212302201	urban	yes	65	male	urban	Primary school	Urban emloyee basic medical insurance	6 times or over a week	no	yes	10888-17631	11ÔÂ20ÈÕ	<3 per week	60	Everyday according to doctors' advice	6	Yunhe District, Changzhou	Eastern	Cangzhou	2 persons	1	212	2123	100%
2123022	212302202	urban	yes	67	female	urban	Primary school	Urban emloyee basic medical insurance	6 times or over a week	no	yes	10888-17631	none	<3 per week	70	Everyday according to doctors' advice	7	Yunhe District, Changzhou	Eastern	Cangzhou	2 persons		212	2123	100%
2123023	212302302	urban	yes	60	female	urban	Never studied	Urban dweller basic medical insurance	Never exercise	no	no	4748-10887	21-30	<3 per week	70	Everyday according to doctors' advice	7	Yunhe District, Changzhou	Eastern	Cangzhou	1 person	1	212	2123	100%
2123025	212302502	urban	yes	58	female	urban	Primary school	Urban dweller basic medical insurance	6 times or over a week	no	no	10888-17631	none	<3 per week	70	Everyday according to doctors' advice	7	Yunhe District, Changzhou	Eastern	Cangzhou	2 persons	1	212	2123	100%
2123025	212302501	urban	yes	57	male	urban	Junior high school	Urban dweller basic medical insurance	6 times or over a week	no	no	10888-17631	none	<3 per week	70	Everyday according to doctors' advice	7	Yunhe District, Changzhou	Eastern	Cangzhou	2 persons		212	2123	100%
2123026	212302602	urban	yes	61	female	urban	Primary school	Urban dweller basic medical insurance	3-5 times a week	no	no	4748-10887	11ÔÂ20ÈÕ	<3 per week	70	Sometimes	7	Yunhe District, Changzhou	Eastern	Cangzhou	1 person	1	212	2123	100%
2123027	212302701	urban	yes	64	male	urban	Junior high school	Urban dweller basic medical insurance	Never exercise	no	no	0-4747	21-30	<3 per week	60	Everyday according to doctors' advice	6	Yunhe District, Changzhou	Eastern	Cangzhou	2 persons	1	212	2123	100%
2123027	212302702	urban	yes	64	female	urban	Never studied	Urban dweller basic medical insurance	1-2 times a week	yes	no	0-4747	none	<3 per week	60	Everyday according to doctors' advice	6	Yunhe District, Changzhou	Eastern	Cangzhou	2 persons		212	2123	100%
2123028	212302802	urban	yes	67	female	urban	Junior high school	Urban emloyee basic medical insurance	6 times or over a week	no	yes	10888-17631	none	<3 per week	90	Everyday according to doctors' advice	9	Yunhe District, Changzhou	Eastern	Cangzhou	1 person	1	212	2123	100%
2123029	212302901	urban	yes	66	male	urban	Primary school	Urban dweller basic medical insurance	3-5 times a week	no	yes	10888-17631	none	<3 per week	90	Everyday according to doctors' advice	9	Yunhe District, Changzhou	Eastern	Cangzhou	1 person	1	212	2123	100%
2123032	212303202	urban	yes	68	male	urban	Primary school	Urban emloyee basic medical insurance	Never exercise	no	yes	4748-10887	none	<3 per week	70	Everyday according to doctors' advice	7	Yunhe District, Changzhou	Eastern	Cangzhou	1 person	1	212	2123	100%
2123033	212303301	urban	yes	61	male	urban	Senior college	Urban emloyee basic medical insurance	6 times or over a week	no	no	4748-10887	11ÔÂ20ÈÕ	<3 per week	80	Sometimes	8	Yunhe District, Changzhou	Eastern	Cangzhou	2 persons	1	212	2123	100%
2123033	212303302	urban	yes	62	female	urban	Senior high school	Urban emloyee basic medical insurance	6 times or over a week	no	no	4748-10887	1ÔÂ10ÈÕ	<3 per week	80	Sometimes	8	Yunhe District, Changzhou	Eastern	Cangzhou	2 persons		212	2123	100%
2123035	212303501	urban	yes	54	female	urban	Primary school	Urban dweller basic medical insurance	Never exercise	no	yes	4748-10887	none	<3 per week	80	Everyday according to doctors' advice	8	Yunhe District, Changzhou	Eastern	Cangzhou	1 person	1	212	2123	100%
2123036	212303601	urban	yes	49	male	rural	Junior high school	Urban emloyee basic medical insurance	Never exercise	no	yes	10888-17631	none	=>3 per week	80	Everyday according to doctors' advice	8	Yunhe District, Changzhou	Eastern	Cangzhou	1 person	1	212	2123	100%
2123042	212304202	urban	yes	45	female	urban	Senior high school	Urban emloyee basic medical insurance	Never exercise	no	yes	10888-17631	none	<3 per week	50	Everyday according to doctors' advice	5	Yunhe District, Changzhou	Eastern	Cangzhou	1 person	1	212	2123	100%
2123047	212304701	urban	yes	48	male	urban	Junior high school	Urban emloyee basic medical insurance	No more than 1 time a week	no	yes	26938-50968	1ÔÂ10ÈÕ	<3 per week	80	Sometimes	8	Yunhe District, Changzhou	Eastern	Cangzhou	1 person	1	212	2123	100%
2123048	212304801	urban	yes	78	male	urban	Middle specialist	Urban emloyee basic medical insurance	6 times or over a week	no	yes	17632-26937	none	<3 per week	50	Everyday according to doctors' advice	5	Yunhe District, Changzhou	Eastern	Cangzhou	1 person	1	212	2123	100%
2123051	212305104	urban	yes	67	female	urban	Never studied	No	Never exercise	no	no	4748-10887	none	<3 per week	60	Everyday according to doctors' advice	6	Yunhe District, Changzhou	Eastern	Cangzhou	1 person	1	212	2123	100%
2123052	212305203	urban	yes	51	female	urban	Junior high school	Urban emloyee basic medical insurance	Never exercise	no	yes	10888-17631	none	<3 per week	80	Everyday according to doctors' advice	8	Yunhe District, Changzhou	Eastern	Cangzhou	2 persons	1	212	2123	100%
2123052	212305201	urban	yes	70	female	urban	Primary school	Urban emloyee basic medical insurance	6 times or over a week	no	yes	10888-17631	none	<3 per week	65	Everyday according to doctors' advice	7	Yunhe District, Changzhou	Eastern	Cangzhou	2 persons		212	2123	100%
2124001	212400101	urban	yes	54	male	urban	Senior high school	Urban emloyee basic medical insurance	1-2 times a week	no	yes	26938-50968	1ÔÂ10ÈÕ	<3 per week	90	Everyday according to doctors' advice	9	Yunhe District, Changzhou	Eastern	Cangzhou	1 person	1	212	2124	100%
2124003	212400301	urban	yes	61	male	urban	Junior high school	Urban emloyee basic medical insurance	6 times or over a week	yes	yes	17632-26937	none	<3 per week	60	Everyday according to doctors' advice	6	Yunhe District, Changzhou	Eastern	Cangzhou	1 person	1	212	2124	100%
2124004	212400401	urban	yes	66	male	urban	Junior high school	Urban emloyee basic medical insurance	Never exercise	yes	yes	17632-26937	1ÔÂ10ÈÕ	=>3 per week	80	Everyday according to doctors' advice	8	Yunhe District, Changzhou	Eastern	Cangzhou	1 person	1	212	2124	100%
2124008	212400801	urban	yes	57	male	urban	Junior high school	Urban emloyee basic medical insurance	Never exercise	no	no	26938-50968	none	<3 per week	80	Everyday according to doctors' advice	8	Yunhe District, Changzhou	Eastern	Cangzhou	1 person	1	212	2124	100%
2124009	212400901	urban	yes	75	female	urban	Junior high school	Urban emloyee basic medical insurance	6 times or over a week	no	no	10888-17631	1ÔÂ10ÈÕ	<3 per week	80	Everyday according to doctors' advice	8	Yunhe District, Changzhou	Eastern	Cangzhou	1 person	1	212	2124	100%
2124010	212401001	urban	yes	98	male	urban	Primary school	Urban dweller basic medical insurance	Never exercise	no	no	26938-50968	none	<3 per week	70	Everyday according to doctors' advice	7	Yunhe District, Changzhou	Eastern	Cangzhou	1 person	1	212	2124	100%
2124013	212401301	urban	yes	70	female	urban	Junior high school	Urban emloyee basic medical insurance	Never exercise	no	yes	17632-26937	none	<3 per week	70	Everyday according to doctors' advice	7	Yunhe District, Changzhou	Eastern	Cangzhou	1 person	1	212	2124	100%
2124016	212401601	urban	yes	58	male	urban	Senior college	Urban emloyee basic medical insurance	6 times or over a week	no	yes	26938-50968	none	<3 per week	85	Everyday according to doctors' advice	9	Yunhe District, Changzhou	Eastern	Cangzhou	1 person	1	212	2124	100%
2124018	212401801	urban	yes	66	male	urban	Junior high school	Urban emloyee basic medical insurance	6 times or over a week	no	yes	26938-50968	none	<3 per week	90	Everyday according to doctors' advice	9	Yunhe District, Changzhou	Eastern	Cangzhou	1 person	1	212	2124	100%
2124019	212401901	urban	yes	80	female	urban	Never studied	Urban emloyee basic medical insurance	Never exercise	no	yes	26938-50968	none	<3 per week	80	Everyday according to doctors' advice	8	Yunhe District, Changzhou	Eastern	Cangzhou	1 person	1	212	2124	100%
2124020	212402001	urban	yes	76	female	rural	Never studied	New Cooperative Medical Scheme	3-5 times a week	no	yes	10888-17631	none	<3 per week	80	Everyday according to doctors' advice	8	Yunhe District, Changzhou	Eastern	Cangzhou	1 person	1	212	2124	100%
2124026	212402601	urban	yes	63	female	urban	Junior high school	Urban emloyee basic medical insurance	6 times or over a week	no	yes	10888-17631	none	<3 per week	50	Everyday according to doctors' advice	5	Yunhe District, Changzhou	Eastern	Cangzhou	2 persons	1	212	2124	100%
2124026	212402602	urban	yes	62	male	urban	Senior college	Urban emloyee basic medical insurance	Never exercise	no	yes	10888-17631	none	<3 per week	50	Everyday according to doctors' advice	5	Yunhe District, Changzhou	Eastern	Cangzhou	2 persons		212	2124	100%
2124027	212402701	urban	yes	54	male	urban	Never studied	Urban emloyee basic medical insurance	No more than 1 time a week	no	yes	10888-17631	none	<3 per week	60	Everyday according to doctors' advice	6	Yunhe District, Changzhou	Eastern	Cangzhou	1 person	1	212	2124	100%
2124028	212402802	urban	yes	62	female	urban	Junior high school	Urban emloyee basic medical insurance	6 times or over a week	yes	yes	17632-26937	none	<3 per week	80	Everyday according to doctors' advice	8	Yunhe District, Changzhou	Eastern	Cangzhou	1 person	1	212	2124	100%
2124029	212402902	urban	yes	60	male	urban	Junior high school	Urban emloyee basic medical insurance	6 times or over a week	no	no	26938-50968	1ÔÂ10ÈÕ	=>3 per week	80	Everyday according to doctors' advice	8	Yunhe District, Changzhou	Eastern	Cangzhou	2 persons	1	212	2124	100%
2124029	212402901	urban	yes	59	female	urban	Senior college	Urban emloyee basic medical insurance	Never exercise	no	no	26938-50968	1ÔÂ10ÈÕ	<3 per week	60	Everyday according to doctors' advice	6	Yunhe District, Changzhou	Eastern	Cangzhou	2 persons		212	2124	100%
2124031	212403101	urban	yes	68	male	urban	Middle specialist	Urban emloyee basic medical insurance	6 times or over a week	no	yes	17632-26937	none	<3 per week	60	Everyday according to doctors' advice	6	Yunhe District, Changzhou	Eastern	Cangzhou	1 person	1	212	2124	100%
2124033	212403301	urban	yes	61	male	urban	Junior high school	Urban emloyee basic medical insurance	Never exercise	no	yes	17632-26937	11ÔÂ20ÈÕ	<3 per week	80	Everyday according to doctors' advice	8	Yunhe District, Changzhou	Eastern	Cangzhou	1 person	1	212	2124	100%
2124035	212403501	urban	yes	45	male	urban	Primary school	Urban dweller basic medical insurance	6 times or over a week	yes	yes	17632-26937	>30	<3 per week	80	Everyday according to doctors' advice	8	Yunhe District, Changzhou	Eastern	Cangzhou	1 person	1	212	2124	100%
2124046	212404601	urban	yes	65	male	urban	Senior college	Urban emloyee basic medical insurance	6 times or over a week	no	yes	26938-50968	11ÔÂ20ÈÕ	<3 per week	70	Everyday according to doctors' advice	7	Yunhe District, Changzhou	Eastern	Cangzhou	1 person	1	212	2124	100%
2124048	212404801	urban	yes	56	male	urban	Junior high school	Urban emloyee basic medical insurance	6 times or over a week	no	no	17632-26937	11ÔÂ20ÈÕ	<3 per week	80	Everyday according to doctors' advice	8	Yunhe District, Changzhou	Eastern	Cangzhou	1 person	1	212	2124	100%
2124050	212405001	urban	yes	53	male	urban	Senior high school	Urban emloyee basic medical insurance	Never exercise	no	yes	17632-26937	1ÔÂ10ÈÕ	=>3 per week	70	Sometimes	7	Yunhe District, Changzhou	Eastern	Cangzhou	1 person	1	212	2124	100%
2124052	212405202	urban	yes	56	female	urban	Senior high school	Urban emloyee basic medical insurance	3-5 times a week	no	no	10888-17631	none	<3 per week	70	Everyday according to doctors' advice	7	Yunhe District, Changzhou	Eastern	Cangzhou	2 persons	1	212	2124	100%
2124052	212405201	urban	yes	57	male	urban	Senior high school	Urban emloyee basic medical insurance	3-5 times a week	no	no	10888-17631	11ÔÂ20ÈÕ	<3 per week	70	Everyday according to doctors' advice	7	Yunhe District, Changzhou	Eastern	Cangzhou	2 persons		212	2124	100%
2124053	212405301	urban	yes	65	male	urban	Junior high school	Urban emloyee basic medical insurance	6 times or over a week	no	no	17632-26937	none	<3 per week	70	Everyday according to doctors' advice	7	Yunhe District, Changzhou	Eastern	Cangzhou	2 persons	1	212	2124	100%
2124053	212405302	urban	yes	64	female	urban	Junior high school	Urban emloyee basic medical insurance	Never exercise	no	no	17632-26937	none	<3 per week	80	Everyday according to doctors' advice	8	Yunhe District, Changzhou	Eastern	Cangzhou	2 persons		212	2124	100%
2124054	212405402	urban	yes	59	female	urban	Junior high school	Urban emloyee basic medical insurance	Never exercise	yes	no	17632-26937	none	<3 per week	30	Everyday according to doctors' advice	3	Yunhe District, Changzhou	Eastern	Cangzhou	2 persons	1	212	2124	100%
2124054	212405401	urban	yes	64	male	urban	Senior college	Urban emloyee basic medical insurance	6 times or over a week	yes	no	17632-26937	none	<3 per week	30	Everyday according to doctors' advice	3	Yunhe District, Changzhou	Eastern	Cangzhou	2 persons		212	2124	100%
2124055	212405501	urban	yes	59	male	urban	Senior college	Urban emloyee basic medical insurance	6 times or over a week	no	yes	17632-26937	11ÔÂ20ÈÕ	<3 per week	60	Everyday according to doctors' advice	6	Yunhe District, Changzhou	Eastern	Cangzhou	1 person	1	212	2124	100%
2124056	212405602	urban	yes	55	female	urban	Primary school	Urban emloyee basic medical insurance	6 times or over a week	no	yes	10888-17631	none	<3 per week	60	Everyday according to doctors' advice	6	Yunhe District, Changzhou	Eastern	Cangzhou	1 person	1	212	2124	100%
2131001	213100102	rural	yes	57	female	rural	Primary school	New Cooperative Medical Scheme	Never exercise	no	yes	4748-10887	none	<3 per week	70	Everyday according to doctors' advice	7	Yunhe District, Changzhou	Eastern	Cangzhou	1 person	1	213	2131	100%
2131003	213100301	rural	yes	75	male	rural	Never studied	New Cooperative Medical Scheme	Never exercise	no	yes	10888-17631	none	<3 per week	60	Everyday according to doctors' advice	6	Yunhe District, Changzhou	Eastern	Cangzhou	1 person	1	213	2131	100%
2131004	213100401	rural	yes	68	male	rural	Primary school	New Cooperative Medical Scheme	Never exercise	no	yes	4748-10887	none	<3 per week	60	Everyday according to doctors' advice	6	Yunhe District, Changzhou	Eastern	Cangzhou	1 person	1	213	2131	100%
2131008	213100802	rural	yes	62	female	rural	Primary school	New Cooperative Medical Scheme	Never exercise	no	yes	10888-17631	none	<3 per week	90	Everyday according to doctors' advice	9	Yunhe District, Changzhou	Eastern	Cangzhou	1 person	1	213	2131	100%
2131009	213100901	rural	yes	68	male	rural	Junior high school	New Cooperative Medical Scheme	Never exercise	no	no	17632-26937	1ÔÂ10ÈÕ	<3 per week	90	Everyday according to doctors' advice	9	Yunhe District, Changzhou	Eastern	Cangzhou	2 persons	1	213	2131	100%
2131009	213100902	rural	yes	65	female	rural	Never studied	New Cooperative Medical Scheme	Never exercise	no	no	17632-26937	none	<3 per week	90	Everyday according to doctors' advice	9	Yunhe District, Changzhou	Eastern	Cangzhou	2 persons		213	2131	100%
2131011	213101101	rural	yes	63	male	rural	Junior high school	New Cooperative Medical Scheme	Never exercise	yes	no	4748-10887	none	=>3 per week	90	Everyday according to doctors' advice	9	Yunhe District, Changzhou	Eastern	Cangzhou	2 persons	1	213	2131	100%
2131011	213101102	rural	yes	65	female	rural	Primary school	New Cooperative Medical Scheme	Never exercise	yes	no	4748-10887	none	<3 per week	90	Everyday according to doctors' advice	9	Yunhe District, Changzhou	Eastern	Cangzhou	2 persons		213	2131	100%
2131013	213101301	rural	yes	66	female	rural	Primary school	New Cooperative Medical Scheme	Never exercise	no	no	10888-17631	none	<3 per week	80	Everyday according to doctors' advice	8	Yunhe District, Changzhou	Eastern	Cangzhou	1 person	1	213	2131	100%
2131014	213101401	rural	yes	72	female	rural	Primary school	New Cooperative Medical Scheme	Never exercise	no	no	10888-17631	none	<3 per week	80	Everyday according to doctors' advice	8	Yunhe District, Changzhou	Eastern	Cangzhou	1 person	1	213	2131	100%
2131015	213101501	rural	yes	56	female	rural	Primary school	New Cooperative Medical Scheme	Never exercise	no	no	10888-17631	11ÔÂ20ÈÕ	<3 per week	80	Everyday according to doctors' advice	8	Yunhe District, Changzhou	Eastern	Cangzhou	1 person	1	213	2131	100%
2131016	213101601	rural	yes	56	female	rural	Primary school	New Cooperative Medical Scheme	Never exercise	no	yes	4748-10887	none	<3 per week	80	Everyday according to doctors' advice	8	Yunhe District, Changzhou	Eastern	Cangzhou	1 person	1	213	2131	100%
2131022	213102202	rural	yes	64	female	rural	Primary school	New Cooperative Medical Scheme	Never exercise	no	no	10888-17631	1ÔÂ10ÈÕ	<3 per week	90	Everyday according to doctors' advice	9	Yunhe District, Changzhou	Eastern	Cangzhou	2 persons	1	213	2131	100%
2131022	213102201	rural	yes	63	male	rural	Primary school	New Cooperative Medical Scheme	Never exercise	no	no	10888-17631	none	=>3 per week	90	Everyday according to doctors' advice	9	Yunhe District, Changzhou	Eastern	Cangzhou	2 persons		213	2131	100%
2131025	213102502	rural	yes	66	female	rural	Primary school	New Cooperative Medical Scheme	Never exercise	no	no	17632-26937	1ÔÂ10ÈÕ	<3 per week	90	Everyday according to doctors' advice	9	Yunhe District, Changzhou	Eastern	Cangzhou	1 person	1	213	2131	100%
2131028	213102802	rural	yes	59	male	rural	Never studied	New Cooperative Medical Scheme	Never exercise	no	yes	4748-10887	none	<3 per week	60	Everyday according to doctors' advice	6	Yunhe District, Changzhou	Eastern	Cangzhou	2 persons	1	213	2131	100%
2131028	213102801	rural	yes	60	female	rural	Never studied	New Cooperative Medical Scheme	Never exercise	no	yes	4748-10887	none	<3 per week	60	Everyday according to doctors' advice	6	Yunhe District, Changzhou	Eastern	Cangzhou	2 persons		213	2131	100%
2131030	213103001	rural	yes	65	male	rural	Primary school	New Cooperative Medical Scheme	Never exercise	no	yes	4748-10887	none	<3 per week	50	Everyday according to doctors' advice	5	Yunhe District, Changzhou	Eastern	Cangzhou	1 person	1	213	2131	100%
2131034	213103402	rural	yes	57	female	rural	Junior high school	New Cooperative Medical Scheme	Never exercise	no	yes	10888-17631	none	<3 per week	70	Sometimes	7	Yunhe District, Changzhou	Eastern	Cangzhou	1 person	1	213	2131	100%
2131039	213103902	rural	yes	59	female	rural	Primary school	New Cooperative Medical Scheme	Never exercise	no	yes	10888-17631	none	<3 per week	70	Everyday according to doctors' advice	7	Yunhe District, Changzhou	Eastern	Cangzhou	1 person	1	213	2131	100%
2131042	213104201	rural	yes	71	male	urban	Primary school	Urban dweller basic medical insurance	3-5 times a week	no	yes	10888-17631	none	<3 per week	80	Everyday according to doctors' advice	8	Yunhe District, Changzhou	Eastern	Cangzhou	1 person	1	213	2131	100%
2131043	213104302	rural	yes	58	female	urban	Primary school	Urban dweller basic medical insurance	6 times or over a week	yes	yes	17632-26937	11ÔÂ20ÈÕ	<3 per week	80	Everyday according to doctors' advice	8	Yunhe District, Changzhou	Eastern	Cangzhou	1 person	1	213	2131	100%
2131046	213104602	rural	yes	48	female	urban	Junior high school	Urban dweller basic medical insurance	6 times or over a week	no	yes	10888-17631	none	<3 per week	80	Everyday according to doctors' advice	8	Yunhe District, Changzhou	Eastern	Cangzhou	1 person	1	213	2131	100%
2132001	213200101	rural	yes	64	female	urban	Primary school	Urban dweller basic medical insurance	6 times or over a week	no	yes	4748-10887	none	<3 per week	90	Everyday according to doctors' advice	9	Yunhe District, Changzhou	Eastern	Cangzhou	1 person	1	213	2132	100%
2132004	213200401	rural	yes	73	male	urban	Junior high school	Urban emloyee basic medical insurance	6 times or over a week	yes	yes	26938-50968	none	<3 per week	90	Everyday according to doctors' advice	9	Yunhe District, Changzhou	Eastern	Cangzhou	1 person	1	213	2132	100%
2132011	213201101	rural	yes	72	female	rural	Primary school	New Cooperative Medical Scheme	6 times or over a week	no	yes	10888-17631	none	<3 per week	70	Everyday according to doctors' advice	7	Yunhe District, Changzhou	Eastern	Cangzhou	1 person	1	213	2132	100%
2132017	213201702	rural	yes	77	male	rural	Senior high school	New Cooperative Medical Scheme	Never exercise	yes	no	0-4747	none	<3 per week	40	Everyday according to doctors' advice	4	Yunhe District, Changzhou	Eastern	Cangzhou	1 person	1	213	2132	100%
2132019	213201901	rural	yes	37	male	rural	Senior high school	New Cooperative Medical Scheme	1-2 times a week	no	yes	17632-26937	none	<3 per week	95	Never	10	Yunhe District, Changzhou	Eastern	Cangzhou	1 person	1	213	2132	100%
2132021	213202101	rural	yes	68	male	rural	Junior high school	New Cooperative Medical Scheme	Never exercise	no	yes	10888-17631	none	<3 per week	50	Everyday according to doctors' advice	5	Yunhe District, Changzhou	Eastern	Cangzhou	2 persons	1	213	2132	100%
2132021	213202102	rural	yes	61	female	urban	Junior high school	New Cooperative Medical Scheme	Never exercise	yes	yes	10888-17631	none	<3 per week	50	Everyday according to doctors' advice	5	Yunhe District, Changzhou	Eastern	Cangzhou	2 persons		213	2132	100%
2132025	213202502	rural	yes	67	female	rural	Junior high school	New Cooperative Medical Scheme	6 times or over a week	no	yes	4748-10887	none	<3 per week	95	Everyday according to doctors' advice	10	Yunhe District, Changzhou	Eastern	Cangzhou	2 persons	1	213	2132	100%
2132025	213202501	rural	yes	66	male	rural	Junior high school	New Cooperative Medical Scheme	6 times or over a week	no	yes	4748-10887	none	<3 per week	95	Everyday according to doctors' advice	10	Yunhe District, Changzhou	Eastern	Cangzhou	2 persons		213	2132	100%
2132030	213203002	rural	yes	64	female	urban	Junior high school	Urban emloyee basic medical insurance	Never exercise	no	yes	17632-26937	none	<3 per week	80	Everyday according to doctors' advice	8	Yunhe District, Changzhou	Eastern	Cangzhou	1 person	1	213	2132	100%
2132036	213203602	rural	yes	42	female	rural	Junior high school	New Cooperative Medical Scheme	6 times or over a week	no	yes	4748-10887	none	<3 per week	100	Everyday according to doctors' advice	10	Yunhe District, Changzhou	Eastern	Cangzhou	1 person	1	213	2132	100%
2132040	213204001	rural	yes	57	male	rural	Junior high school	New Cooperative Medical Scheme	Never exercise	no	no	4748-10887	none	<3 per week	90	Everyday according to doctors' advice	9	Yunhe District, Changzhou	Eastern	Cangzhou	1 person	1	213	2132	100%
2132041	213204101	rural	yes	68	male	rural	Junior high school	New Cooperative Medical Scheme	3-5 times a week	no	yes	4748-10887	none	<3 per week	70	Sometimes	7	Yunhe District, Changzhou	Eastern	Cangzhou	2 persons	1	213	2132	100%
2132041	213204102	rural	yes	61	female	rural	Never studied	New Cooperative Medical Scheme	1-2 times a week	no	yes	4748-10887	none	<3 per week	60	Everyday according to doctors' advice	6	Yunhe District, Changzhou	Eastern	Cangzhou	2 persons		213	2132	100%
2132042	213204202	rural	yes	56	female	rural	Junior high school	New Cooperative Medical Scheme	1-2 times a week	no	no	4748-10887	none	<3 per week	80	Everyday according to doctors' advice	8	Yunhe District, Changzhou	Eastern	Cangzhou	1 person	1	213	2132	100%
2132045	213204502	rural	yes	59	female	rural	Junior high school	New Cooperative Medical Scheme	Never exercise	no	yes	4748-10887	none	<3 per week	70	Everyday according to doctors' advice	7	Yunhe District, Changzhou	Eastern	Cangzhou	1 person	1	213	2132	100%
2132048	213204802	rural	yes	70	female	rural	Primary school	Urban dweller basic medical insurance	Never exercise	no	yes	4748-10887	11ÔÂ20ÈÕ	<3 per week	70	Everyday according to doctors' advice	7	Yunhe District, Changzhou	Eastern	Cangzhou	2 persons	1	213	2132	100%
2132048	213204801	rural	yes	75	male	rural	Primary school	Urban dweller basic medical insurance	Never exercise	no	yes	4748-10887	1ÔÂ10ÈÕ	<3 per week	80	Everyday according to doctors' advice	8	Yunhe District, Changzhou	Eastern	Cangzhou	2 persons		213	2132	100%
2132050	213205002	rural	yes	51	female	rural	Junior high school	New Cooperative Medical Scheme	Never exercise	no	no	4748-10887	none	<3 per week	60	Everyday according to doctors' advice	6	Yunhe District, Changzhou	Eastern	Cangzhou	1 person	1	213	2132	100%
2132052	213205202	rural	yes	58	female	rural	Never studied	New Cooperative Medical Scheme	Never exercise	no	yes	10888-17631	none	<3 per week	70	Everyday according to doctors' advice	7	Yunhe District, Changzhou	Eastern	Cangzhou	1 person	1	213	2132	100%
2133004	213300401	rural	yes	48	male	rural	Junior high school	Urban dweller basic medical insurance	6 times or over a week	no	yes	10888-17631	none	<3 per week	80	Everyday according to doctors' advice	8	Yunhe District, Changzhou	Eastern	Cangzhou	1 person	1	213	2133	100%
2133005	213300501	rural	yes	82	female	rural	Never studied	Urban dweller basic medical insurance	Never exercise	no	yes	4748-10887	none	<3 per week	80	Everyday according to doctors' advice	8	Yunhe District, Changzhou	Eastern	Cangzhou	1 person	1	213	2133	100%
2133009	213300902	rural	yes	60	female	rural	Never studied	New Cooperative Medical Scheme	Never exercise	no	yes	10888-17631	none	<3 per week	80	Everyday according to doctors' advice	8	Yunhe District, Changzhou	Eastern	Cangzhou	2 persons	1	213	2133	100%
2133009	213300901	rural	yes	60	male	rural	Junior high school	New Cooperative Medical Scheme	Never exercise	no	yes	10888-17631	21-30	=>3 per week	80	Everyday according to doctors' advice	8	Yunhe District, Changzhou	Eastern	Cangzhou	2 persons		213	2133	100%
2133015	213301501	rural	yes	80	male	rural	Never studied	New Cooperative Medical Scheme	Never exercise	no	yes	0-4747	none	<3 per week	75	Everyday according to doctors' advice	8	Yunhe District, Changzhou	Eastern	Cangzhou	1 person	1	213	2133	100%
2133020	213302002	rural	yes	68	female	rural	Primary school	New Cooperative Medical Scheme	Never exercise	no	yes	4748-10887	none	<3 per week	70	Everyday according to doctors' advice	7	Yunhe District, Changzhou	Eastern	Cangzhou	1 person	1	213	2133	100%
2133021	213302101	rural	yes	51	male	rural	Primary school	New Cooperative Medical Scheme	Never exercise	no	yes	4748-10887	none	<3 per week	80	Everyday according to doctors' advice	8	Yunhe District, Changzhou	Eastern	Cangzhou	1 person	1	213	2133	100%
2133023	213302301	rural	yes	67	female	rural	Primary school	New Cooperative Medical Scheme	Never exercise	no	yes	4748-10887	none	<3 per week	80	Everyday according to doctors' advice	8	Yunhe District, Changzhou	Eastern	Cangzhou	1 person	1	213	2133	100%
2133024	213302401	rural	yes	61	male	rural	Primary school	New Cooperative Medical Scheme	Never exercise	no	no	4748-10887	none	<3 per week	80	Everyday according to doctors' advice	8	Yunhe District, Changzhou	Eastern	Cangzhou	2 persons	1	213	2133	100%
2133024	213302402	rural	yes	57	female	rural	Primary school	New Cooperative Medical Scheme	Never exercise	no	no	4748-10887	none	<3 per week	80	Everyday according to doctors' advice	8	Yunhe District, Changzhou	Eastern	Cangzhou	2 persons		213	2133	100%
2133026	213302602	rural	yes	66	male	rural	Primary school	New Cooperative Medical Scheme	Never exercise	no	no	10888-17631	>30	=>3 per week	80	Everyday according to doctors' advice	8	Yunhe District, Changzhou	Eastern	Cangzhou	1 person	1	213	2133	100%
2133028	213302802	rural	yes	68	female	rural	Primary school	New Cooperative Medical Scheme	Never exercise	no	yes	4748-10887	11ÔÂ20ÈÕ	<3 per week	80	Everyday according to doctors' advice	8	Yunhe District, Changzhou	Eastern	Cangzhou	1 person	1	213	2133	100%
2133039	213303902	rural	yes	62	female	rural	Primary school	New Cooperative Medical Scheme	Never exercise	no	yes	10888-17631	1ÔÂ10ÈÕ	<3 per week	70	Sometimes	7	Yunhe District, Changzhou	Eastern	Cangzhou	1 person	1	213	2133	100%
2133040	213304001	rural	yes	51	male	rural	Junior high school	New Cooperative Medical Scheme	Never exercise	no	yes	10888-17631	11ÔÂ20ÈÕ	<3 per week	80	Everyday according to doctors' advice	8	Yunhe District, Changzhou	Eastern	Cangzhou	1 person	1	213	2133	100%
2133041	213304101	rural	yes	65	male	rural	Primary school	New Cooperative Medical Scheme	Never exercise	no	yes	4748-10887	none	<3 per week	70	Everyday according to doctors' advice	7	Yunhe District, Changzhou	Eastern	Cangzhou	1 person	1	213	2133	100%
2133042	213304201	rural	yes	79	male	rural	Primary school	New Cooperative Medical Scheme	Never exercise	no	yes	4748-10887	11ÔÂ20ÈÕ	<3 per week	60	Sometimes	6	Yunhe District, Changzhou	Eastern	Cangzhou	2 persons	1	213	2133	100%
2133042	213304202	rural	yes	73	female	rural	Primary school	New Cooperative Medical Scheme	Never exercise	no	yes	4748-10887	none	<3 per week	70	Everyday according to doctors' advice	7	Yunhe District, Changzhou	Eastern	Cangzhou	2 persons		213	2133	100%
2133044	213304402	rural	yes	61	female	rural	Never studied	New Cooperative Medical Scheme	Never exercise	no	no	4748-10887	none	<3 per week	70	Everyday according to doctors' advice	7	Yunhe District, Changzhou	Eastern	Cangzhou	1 person	1	213	2133	100%
2133046	213304601	rural	yes	59	female	urban	Middle specialist	Urban emloyee basic medical insurance	Never exercise	no	no	10888-17631	none	<3 per week	70	Everyday according to doctors' advice	7	Yunhe District, Changzhou	Eastern	Cangzhou	1 person	1	213	2133	100%
2133048	213304801	rural	yes	89	female	rural	Never studied	New Cooperative Medical Scheme	Never exercise	no	no	4748-10887	none	<3 per week	60	Everyday according to doctors' advice	6	Yunhe District, Changzhou	Eastern	Cangzhou	2 persons	1	213	2133	100%
2133048	213304802	rural	yes	48	female	rural	Primary school	New Cooperative Medical Scheme	Never exercise	no	no	4748-10887	none	<3 per week	90	Everyday according to doctors' advice	9	Yunhe District, Changzhou	Eastern	Cangzhou	2 persons		213	2133	100%
2133051	213305101	rural	yes	49	male	rural	Primary school	New Cooperative Medical Scheme	Never exercise	no	no	10888-17631	11ÔÂ20ÈÕ	<3 per week	50	Everyday according to doctors' advice	5	Yunhe District, Changzhou	Eastern	Cangzhou	1 person	1	213	2133	100%
2133052	213305201	rural	yes	68	female	rural	Never studied	New Cooperative Medical Scheme	Never exercise	no	yes	0-4747	11ÔÂ20ÈÕ	<3 per week	70	Everyday according to doctors' advice	7	Yunhe District, Changzhou	Eastern	Cangzhou	1 person	1	213	2133	100%
2133054	213305401	rural	yes	57	male	rural	Primary school	New Cooperative Medical Scheme	Never exercise	yes	yes	0-4747	11ÔÂ20ÈÕ	<3 per week	60	Everyday according to doctors' advice	6	Yunhe District, Changzhou	Eastern	Cangzhou	1 person	1	213	2133	100%
2133056	213305601	rural	yes	71	male	rural	Never studied	Urban dweller basic medical insurance	6 times or over a week	no	yes	10888-17631	11ÔÂ20ÈÕ	<3 per week	70	Everyday according to doctors' advice	7	Yunhe District, Changzhou	Eastern	Cangzhou	1 person	1	213	2133	100%
2134007	213400701	rural	yes	65	male	rural	Never studied	New Cooperative Medical Scheme	Never exercise	no	yes	4748-10887	none	<3 per week	90	Everyday according to doctors' advice	9	Yunhe District, Changzhou	Eastern	Cangzhou	2 persons	1	213	2134	100%
2134007	213400702	rural	yes	66	female	rural	Primary school	New Cooperative Medical Scheme	Never exercise	no	yes	4748-10887	11ÔÂ20ÈÕ	<3 per week	90	Everyday according to doctors' advice	9	Yunhe District, Changzhou	Eastern	Cangzhou	2 persons		213	2134	100%
2134011	213401102	rural	yes	59	female	rural	Never studied	New Cooperative Medical Scheme	6 times or over a week	no	yes	4748-10887	none	<3 per week	90	Sometimes	9	Yunhe District, Changzhou	Eastern	Cangzhou	1 person	1	213	2134	100%
2134013	213401302	rural	yes	53	female	rural	Primary school	Urban dweller basic medical insurance	6 times or over a week	no	yes	10888-17631	1ÔÂ10ÈÕ	<3 per week	90	Everyday according to doctors' advice	9	Yunhe District, Changzhou	Eastern	Cangzhou	1 person	1	213	2134	100%
2134014	213401402	rural	yes	50	female	rural	Primary school	Urban dweller basic medical insurance	6 times or over a week	yes	yes	17632-26937	none	<3 per week	90	Everyday according to doctors' advice	9	Yunhe District, Changzhou	Eastern	Cangzhou	1 person	1	213	2134	100%
2134023	213402301	rural	yes	47	male	rural	Junior high school	New Cooperative Medical Scheme	6 times or over a week	no	yes	10888-17631	>30	<3 per week	80	Everyday according to doctors' advice	8	Yunhe District, Changzhou	Eastern	Cangzhou	1 person	1	213	2134	100%
2134025	213402501	rural	yes	49	male	rural	Junior high school	New Cooperative Medical Scheme	Never exercise	no	yes	4748-10887	1ÔÂ10ÈÕ	<3 per week	80	Everyday according to doctors' advice	8	Yunhe District, Changzhou	Eastern	Cangzhou	1 person	1	213	2134	100%
2134027	213402702	rural	yes	52	female	rural	Junior high school	New Cooperative Medical Scheme	Never exercise	no	yes	4748-10887	none	<3 per week	90	Everyday according to doctors' advice	9	Yunhe District, Changzhou	Eastern	Cangzhou	1 person	1	213	2134	100%
2134030	213403002	rural	yes	57	female	rural	Senior high school	New Cooperative Medical Scheme	Never exercise	no	yes	10888-17631	1ÔÂ10ÈÕ	=>3 per week	70	Everyday according to doctors' advice	7	Yunhe District, Changzhou	Eastern	Cangzhou	2 persons	1	213	2134	100%
2134030	213403001	rural	yes	54	male	rural	Junior high school	New Cooperative Medical Scheme	Never exercise	no	yes	10888-17631	1ÔÂ10ÈÕ	=>3 per week	70	Everyday according to doctors' advice	7	Yunhe District, Changzhou	Eastern	Cangzhou	2 persons		213	2134	100%
2134032	213403201	rural	yes	59	female	rural	Primary school	New Cooperative Medical Scheme	Never exercise	no	yes	4748-10887	none	<3 per week	70	Everyday according to doctors' advice	7	Yunhe District, Changzhou	Eastern	Cangzhou	1 person	1	213	2134	100%
2134033	213403302	rural	yes	47	female	rural	Never studied	New Cooperative Medical Scheme	Never exercise	no	yes	10888-17631	none	<3 per week	90	Everyday according to doctors' advice	9	Yunhe District, Changzhou	Eastern	Cangzhou	1 person	1	213	2134	100%
2134037	213403701	rural	yes	49	male	rural	Junior high school	New Cooperative Medical Scheme	6 times or over a week	no	yes	10888-17631	none	<3 per week	70	Everyday according to doctors' advice	7	Yunhe District, Changzhou	Eastern	Cangzhou	1 person	1	213	2134	100%
2134040	213404001	rural	yes	34	male	rural	Never studied	New Cooperative Medical Scheme	Never exercise	yes	yes	10888-17631	>30	=>3 per week	80	Sometimes	8	Yunhe District, Changzhou	Eastern	Cangzhou	1 person	1	213	2134	100%
2134041	213404102	rural	yes	64	female	rural	Never studied	New Cooperative Medical Scheme	1-2 times a week	yes	yes	10888-17631	11ÔÂ20ÈÕ	<3 per week	70	Sometimes	7	Yunhe District, Changzhou	Eastern	Cangzhou	2 persons	1	213	2134	100%
2134041	213404101	rural	yes	63	male	rural	Primary school	New Cooperative Medical Scheme	1-2 times a week	no	yes	10888-17631	>30	<3 per week	80	Everyday according to doctors' advice	8	Yunhe District, Changzhou	Eastern	Cangzhou	2 persons		213	2134	100%
2134043	213404301	rural	yes	69	male	rural	Senior high school	New Cooperative Medical Scheme	Never exercise	no	no	10888-17631	>30	<3 per week	70	Everyday according to doctors' advice	7	Yunhe District, Changzhou	Eastern	Cangzhou	2 persons	1	213	2134	100%
2134043	213404302	rural	yes	40	male	rural	Junior high school	New Cooperative Medical Scheme	Never exercise	no	no	10888-17631	1ÔÂ10ÈÕ	<3 per week	80	Everyday according to doctors' advice	8	Yunhe District, Changzhou	Eastern	Cangzhou	2 persons		213	2134	100%
2134044	213404401	rural	yes	51	male	rural	Primary school	New Cooperative Medical Scheme	Never exercise	no	yes	10888-17631	none	<3 per week	90	Everyday according to doctors' advice	9	Yunhe District, Changzhou	Eastern	Cangzhou	1 person	1	213	2134	100%
2134047	213404701	rural	yes	60	male	rural	Primary school	New Cooperative Medical Scheme	Never exercise	no	yes	4748-10887	1ÔÂ10ÈÕ	<3 per week	60	Everyday according to doctors' advice	6	Yunhe District, Changzhou	Eastern	Cangzhou	1 person	1	213	2134	100%
2134048	213404801	rural	yes	50	male	rural	Primary school	New Cooperative Medical Scheme	Never exercise	no	yes	10888-17631	1ÔÂ10ÈÕ	<3 per week	90	Everyday according to doctors' advice	9	Yunhe District, Changzhou	Eastern	Cangzhou	1 person	1	213	2134	100%
2134049	213404901	rural	yes	60	male	rural	Primary school	New Cooperative Medical Scheme	Never exercise	no	yes	17632-26937	1ÔÂ10ÈÕ	=>3 per week	80	Everyday according to doctors' advice	8	Yunhe District, Changzhou	Eastern	Cangzhou	1 person	1	213	2134	100%
2211005	221100501	rural	yes	55	male	rural	Primary school	New Cooperative Medical Scheme	Never exercise	yes	yes	17632-26937	11ÔÂ20ÈÕ	<3 per week	80	Sometimes	8	Huanghua County, Changzhou	Eastern	Cangzhou	1 person	1	221	2211	100%
2211007	221100701	rural	yes	62	male	rural	Never studied	New Cooperative Medical Scheme	Never exercise	no	yes	4748-10887	none	=>3 per week	80	Sometimes	8	Huanghua County, Changzhou	Eastern	Cangzhou	1 person	1	221	2211	100%
2211014	221101404	rural	yes	71	female	rural	Never studied	New Cooperative Medical Scheme	Never exercise	no	yes	4748-10887	none	<3 per week	80	Everyday according to doctors' advice	8	Huanghua County, Changzhou	Eastern	Cangzhou	1 person	1	221	2211	100%
2211019	221101902	rural	yes	64	female	rural	Never studied	New Cooperative Medical Scheme	Never exercise	no	yes	4748-10887	none	<3 per week	90	Everyday according to doctors' advice	9	Huanghua County, Changzhou	Eastern	Cangzhou	2 persons	1	221	2211	100%
2211019	221101901	rural	yes	69	male	rural	Primary school	New Cooperative Medical Scheme	Never exercise	no	yes	4748-10887	none	<3 per week	90	Everyday according to doctors' advice	9	Huanghua County, Changzhou	Eastern	Cangzhou	2 persons		221	2211	100%
2211029	221102901	rural	yes	51	female	rural	Never studied	New Cooperative Medical Scheme	Never exercise	yes	yes	4748-10887	1ÔÂ10ÈÕ	<3 per week	80	Everyday according to doctors' advice	8	Huanghua County, Changzhou	Eastern	Cangzhou	1 person	1	221	2211	100%
2211030	221103001	rural	yes	67	male	rural	Junior high school	New Cooperative Medical Scheme	Never exercise	no	yes	0-4747	none	<3 per week	80	Everyday according to doctors' advice	8	Huanghua County, Changzhou	Eastern	Cangzhou	1 person	1	221	2211	100%
2211035	221103501	rural	yes	50	male	rural	Senior high school	New Cooperative Medical Scheme	Never exercise	yes	yes	10888-17631	none	=>3 per week	90	Everyday according to doctors' advice	9	Huanghua County, Changzhou	Eastern	Cangzhou	1 person	1	221	2211	100%
2211039	221103901	rural	yes	45	male	rural	Primary school	New Cooperative Medical Scheme	Never exercise	no	yes	26938-50968	none	=>3 per week	90	Everyday according to doctors' advice	9	Huanghua County, Changzhou	Eastern	Cangzhou	1 person	1	221	2211	100%
2211040	221104002	rural	yes	62	male	rural	Primary school	New Cooperative Medical Scheme	Never exercise	no	yes	4748-10887	none	<3 per week	80	Everyday according to doctors' advice	8	Huanghua County, Changzhou	Eastern	Cangzhou	2 persons	1	221	2211	100%
2211040	221104001	rural	yes	61	female	rural	Never studied	New Cooperative Medical Scheme	Never exercise	no	yes	4748-10887	none	<3 per week	80	Everyday according to doctors' advice	8	Huanghua County, Changzhou	Eastern	Cangzhou	2 persons		221	2211	100%
2211042	221104201	rural	yes	62	male	rural	Junior high school	New Cooperative Medical Scheme	Never exercise	no	yes	17632-26937	none	<3 per week	70	Everyday according to doctors' advice	7	Huanghua County, Changzhou	Eastern	Cangzhou	1 person	1	221	2211	100%
2211050	221105001	rural	yes	70	male	rural	Primary school	New Cooperative Medical Scheme	Never exercise	no	yes	4748-10887	1ÔÂ10ÈÕ	<3 per week	70	Everyday according to doctors' advice	7	Huanghua County, Changzhou	Eastern	Cangzhou	1 person	1	221	2211	100%
2212001	221200101	rural	yes	49	female	rural	Primary school	New Cooperative Medical Scheme	Never exercise	no	yes	10888-17631	11ÔÂ20ÈÕ	<3 per week	90	Everyday according to doctors' advice	9	Huanghua County, Changzhou	Eastern	Cangzhou	1 person	1	221	2212	100%
2212002	221200202	rural	yes	43	female	rural	Primary school	New Cooperative Medical Scheme	3-5 times a week	no	yes	10888-17631	none	<3 per week	90	Everyday according to doctors' advice	9	Huanghua County, Changzhou	Eastern	Cangzhou	1 person	1	221	2212	100%
2212004	221200401	rural	yes	69	male	rural	Junior high school	New Cooperative Medical Scheme	Never exercise	yes	yes	4748-10887	11ÔÂ20ÈÕ	<3 per week	70	Everyday according to doctors' advice	7	Huanghua County, Changzhou	Eastern	Cangzhou	1 person	1	221	2212	100%
2212006	221200601	rural	yes	77	male	rural	Primary school	New Cooperative Medical Scheme	No more than 1 time a week	no	yes	4748-10887	none	<3 per week	90	Everyday according to doctors' advice	9	Huanghua County, Changzhou	Eastern	Cangzhou	2 persons	1	221	2212	100%
2212006	221200602	rural	yes	71	female	rural	Junior high school	New Cooperative Medical Scheme	No more than 1 time a week	no	yes	4748-10887	11ÔÂ20ÈÕ	<3 per week	90	Everyday according to doctors' advice	9	Huanghua County, Changzhou	Eastern	Cangzhou	2 persons		221	2212	100%
2212011	221201101	rural	yes	58	female	rural	Never studied	New Cooperative Medical Scheme	Never exercise	no	yes	0-4747	none	<3 per week	90	Everyday according to doctors' advice	9	Huanghua County, Changzhou	Eastern	Cangzhou	1 person	1	221	2212	100%
2212013	221201301	rural	yes	58	female	rural	Primary school	New Cooperative Medical Scheme	Never exercise	no	yes	4748-10887	1ÔÂ10ÈÕ	<3 per week	90	Everyday according to doctors' advice	9	Huanghua County, Changzhou	Eastern	Cangzhou	3-4 persons	1	221	2212	100%
2212013	221201303	rural	yes	78	female	rural	Primary school	New Cooperative Medical Scheme	Never exercise	no	yes	4748-10887	none	<3 per week	80	Everyday according to doctors' advice	8	Huanghua County, Changzhou	Eastern	Cangzhou	3-4 persons		221	2212	100%
2212013	221201302	rural	yes	56	male	rural	Primary school	New Cooperative Medical Scheme	No more than 1 time a week	no	yes	4748-10887	none	<3 per week	90	Everyday according to doctors' advice	9	Huanghua County, Changzhou	Eastern	Cangzhou	3-4 persons		221	2212	100%
2212014	221201401	rural	yes	41	male	rural	Middle specialist	New Cooperative Medical Scheme	No more than 1 time a week	no	yes	10888-17631	1ÔÂ10ÈÕ	<3 per week	90	Everyday according to doctors' advice	9	Huanghua County, Changzhou	Eastern	Cangzhou	1 person	1	221	2212	100%
2212017	221201701	rural	yes	49	male	rural	Junior high school	New Cooperative Medical Scheme	6 times or over a week	yes	yes	4748-10887	none	<3 per week	90	Sometimes	9	Huanghua County, Changzhou	Eastern	Cangzhou	1 person	1	221	2212	100%
2212018	221201801	rural	yes	71	female	rural	Primary school	New Cooperative Medical Scheme	No more than 1 time a week	no	no	4748-10887	none	<3 per week	90	Everyday according to doctors' advice	9	Huanghua County, Changzhou	Eastern	Cangzhou	2 persons	1	221	2212	100%
2212018	221201802	rural	yes	76	male	rural	Primary school	New Cooperative Medical Scheme	Never exercise	no	no	4748-10887	11ÔÂ20ÈÕ	<3 per week	90	Everyday according to doctors' advice	9	Huanghua County, Changzhou	Eastern	Cangzhou	2 persons		221	2212	100%
2212019	221201901	rural	yes	42	male	rural	Senior high school	New Cooperative Medical Scheme	Never exercise	no	yes	26938-50968	1ÔÂ10ÈÕ	<3 per week	90	Everyday according to doctors' advice	9	Huanghua County, Changzhou	Eastern	Cangzhou	1 person	1	221	2212	100%
2212022	221202201	rural	yes	62	female	rural	Primary school	New Cooperative Medical Scheme	Never exercise	no	yes	10888-17631	11ÔÂ20ÈÕ	<3 per week	90	Everyday according to doctors' advice	9	Huanghua County, Changzhou	Eastern	Cangzhou	1 person	1	221	2212	100%
2212025	221202501	rural	yes	58	female	rural	Never studied	New Cooperative Medical Scheme	Never exercise	no	yes	4748-10887	11ÔÂ20ÈÕ	<3 per week	80	Everyday according to doctors' advice	8	Huanghua County, Changzhou	Eastern	Cangzhou	1 person	1	221	2212	100%
2212035	221203501	rural	yes	75	male	rural	Never studied	New Cooperative Medical Scheme	Never exercise	no	yes	>50968	none	<3 per week	90	Everyday according to doctors' advice	9	Huanghua County, Changzhou	Eastern	Cangzhou	1 person	1	221	2212	100%
2212036	221203602	rural	yes	49	male	rural	Junior high school	New Cooperative Medical Scheme	Never exercise	no	yes	26938-50968	11ÔÂ20ÈÕ	=>3 per week	80	Everyday according to doctors' advice	8	Huanghua County, Changzhou	Eastern	Cangzhou	1 person	1	221	2212	100%
2212037	221203702	rural	yes	63	female	rural	Primary school	New Cooperative Medical Scheme	Never exercise	no	yes	4748-10887	none	<3 per week	80	Everyday according to doctors' advice	8	Huanghua County, Changzhou	Eastern	Cangzhou	1 person	1	221	2212	100%
2212038	221203801	rural	yes	62	female	rural	Never studied	New Cooperative Medical Scheme	Never exercise	no	yes	4748-10887	11ÔÂ20ÈÕ	<3 per week	90	Everyday according to doctors' advice	9	Huanghua County, Changzhou	Eastern	Cangzhou	1 person	1	221	2212	100%
2212039	221203902	rural	yes	65	male	rural	Never studied	New Cooperative Medical Scheme	Never exercise	no	yes	4748-10887	none	<3 per week	100	Everyday according to doctors' advice	10	Huanghua County, Changzhou	Eastern	Cangzhou	1 person	1	221	2212	100%
2212042	221204201	rural	yes	56	male	rural	Senior high school	New Cooperative Medical Scheme	No more than 1 time a week	yes	yes	4748-10887	none	<3 per week	90	Everyday according to doctors' advice	9	Huanghua County, Changzhou	Eastern	Cangzhou	1 person	1	221	2212	100%
2212043	221204301	rural	yes	73	female	rural	Never studied	New Cooperative Medical Scheme	Never exercise	no	yes	4748-10887	11ÔÂ20ÈÕ	<3 per week	80	Everyday according to doctors' advice	8	Huanghua County, Changzhou	Eastern	Cangzhou	1 person	1	221	2212	100%
2212045	221204501	rural	yes	54	male	rural	Never studied	New Cooperative Medical Scheme	Never exercise	no	yes	4748-10887	none	<3 per week	90	Everyday according to doctors' advice	9	Huanghua County, Changzhou	Eastern	Cangzhou	1 person	1	221	2212	100%
2212047	221204701	rural	yes	68	female	rural	Never studied	New Cooperative Medical Scheme	Never exercise	no	yes	4748-10887	none	<3 per week	90	Everyday according to doctors' advice	9	Huanghua County, Changzhou	Eastern	Cangzhou	1 person	1	221	2212	100%
2213001	221300101	rural	yes	60	female	rural	Primary school	New Cooperative Medical Scheme	Never exercise	no	yes	10888-17631	none	<3 per week	80	Everyday according to doctors' advice	8	Huanghua County, Changzhou	Eastern	Cangzhou	1 person	1	221	2213	100%
2213004	221300401	rural	yes	62	female	rural	Primary school	New Cooperative Medical Scheme	1-2 times a week	no	yes	4748-10887	>30	<3 per week	80	Everyday according to doctors' advice	8	Huanghua County, Changzhou	Eastern	Cangzhou	1 person	1	221	2213	100%
2213005	221300501	rural	yes	45	male	rural	Junior high school	New Cooperative Medical Scheme	1-2 times a week	no	yes	10888-17631	1ÔÂ10ÈÕ	<3 per week	80	Everyday according to doctors' advice	8	Huanghua County, Changzhou	Eastern	Cangzhou	1 person	1	221	2213	100%
2213013	221301302	rural	yes	82	female	rural	Primary school	New Cooperative Medical Scheme	Never exercise	no	yes	0-4747	none	<3 per week	100	Sometimes	10	Huanghua County, Changzhou	Eastern	Cangzhou	2 persons	1	221	2213	100%
2213013	221301301	rural	yes	78	male	rural	Primary school	New Cooperative Medical Scheme	Never exercise	no	yes	0-4747	none	<3 per week	100	Sometimes	10	Huanghua County, Changzhou	Eastern	Cangzhou	2 persons		221	2213	100%
2213018	221301801	rural	yes	56	male	rural	Primary school	New Cooperative Medical Scheme	Never exercise	no	yes	17632-26937	none	<3 per week	90	Sometimes	9	Huanghua County, Changzhou	Eastern	Cangzhou	1 person	1	221	2213	100%
2213024	221302402	rural	yes	84	female	rural	Never studied	New Cooperative Medical Scheme	Never exercise	no	yes	0-4747	none	<3 per week	80	Everyday according to doctors' advice	8	Huanghua County, Changzhou	Eastern	Cangzhou	1 person	1	221	2213	100%
2213027	221302702	rural	yes	42	female	rural	Junior high school	New Cooperative Medical Scheme	Never exercise	no	yes	4748-10887	none	<3 per week	60	Everyday according to doctors' advice	6	Huanghua County, Changzhou	Eastern	Cangzhou	1 person	1	221	2213	100%
2213029	221302901	rural	yes	49	male	rural	Junior high school	New Cooperative Medical Scheme	Never exercise	no	yes	0-4747	none	<3 per week	100	Everyday according to doctors' advice	10	Huanghua County, Changzhou	Eastern	Cangzhou	1 person	1	221	2213	100%
2213031	221303102	rural	yes	74	female	rural	Never studied	New Cooperative Medical Scheme	Never exercise	no	yes	10888-17631	none	<3 per week	90	Everyday according to doctors' advice	9	Huanghua County, Changzhou	Eastern	Cangzhou	2 persons	1	221	2213	100%
2213031	221303101	rural	yes	78	male	rural	Primary school	New Cooperative Medical Scheme	Never exercise	no	yes	10888-17631	none	<3 per week	90	Everyday according to doctors' advice	9	Huanghua County, Changzhou	Eastern	Cangzhou	2 persons		221	2213	100%
2213033	221303302	rural	yes	66	female	rural	Never studied	New Cooperative Medical Scheme	Never exercise	no	yes	10888-17631	11ÔÂ20ÈÕ	<3 per week	100	Everyday according to doctors' advice	10	Huanghua County, Changzhou	Eastern	Cangzhou	1 person	1	221	2213	100%
2213036	221303601	rural	yes	70	male	rural	Primary school	New Cooperative Medical Scheme	Never exercise	no	yes	0-4747	none	<3 per week	90	Everyday according to doctors' advice	9	Huanghua County, Changzhou	Eastern	Cangzhou	1 person	1	221	2213	100%
2213037	221303701	rural	yes	57	male	rural	Primary school	New Cooperative Medical Scheme	Never exercise	no	yes	17632-26937	11ÔÂ20ÈÕ	<3 per week	80	Everyday according to doctors' advice	8	Huanghua County, Changzhou	Eastern	Cangzhou	1 person	1	221	2213	100%
2213040	221304001	rural	yes	57	male	rural	Senior high school	New Cooperative Medical Scheme	Never exercise	no	yes	10888-17631	11ÔÂ20ÈÕ	<3 per week	60	Everyday according to doctors' advice	6	Huanghua County, Changzhou	Eastern	Cangzhou	1 person	1	221	2213	100%
2213045	221304502	rural	yes	52	male	urban	Senior high school	Urban dweller basic medical insurance	Never exercise	no	yes	0-4747	none	<3 per week	70	Everyday according to doctors' advice	7	Huanghua County, Changzhou	Eastern	Cangzhou	1 person	1	221	2213	100%
2213046	221304602	rural	yes	42	male	rural	Junior high school	New Cooperative Medical Scheme	Never exercise	no	yes	0-4747	>30	<3 per week	90	Everyday according to doctors' advice	9	Huanghua County, Changzhou	Eastern	Cangzhou	1 person	1	221	2213	100%
2213050	221305001	rural	yes	40	male	rural	Junior high school	New Cooperative Medical Scheme	Never exercise	no	yes	0-4747	none	=>3 per week	100	Sometimes	10	Huanghua County, Changzhou	Eastern	Cangzhou	1 person	1	221	2213	100%
2214003	221400301	rural	yes	51	male	rural	Primary school	New Cooperative Medical Scheme	Never exercise	no	yes	4748-10887	none	<3 per week	80	Everyday according to doctors' advice	8	Huanghua County, Changzhou	Eastern	Cangzhou	1 person	1	221	2214	100%
2214004	221400401	rural	yes	74	male	rural	Primary school	New Cooperative Medical Scheme	Never exercise	no	yes	4748-10887	21-30	=>3 per week	95	Sometimes	10	Huanghua County, Changzhou	Eastern	Cangzhou	1 person	1	221	2214	100%
2214009	221400902	rural	yes	63	female	rural	Primary school	New Cooperative Medical Scheme	Never exercise	yes	yes	4748-10887	none	<3 per week	85	Everyday according to doctors' advice	9	Huanghua County, Changzhou	Eastern	Cangzhou	2 persons	1	221	2214	100%
2214009	221400901	rural	yes	65	male	rural	Never studied	New Cooperative Medical Scheme	Never exercise	yes	yes	4748-10887	11ÔÂ20ÈÕ	<3 per week	80	Everyday according to doctors' advice	8	Huanghua County, Changzhou	Eastern	Cangzhou	2 persons		221	2214	100%
2214013	221401301	rural	yes	63	male	rural	Primary school	New Cooperative Medical Scheme	Never exercise	no	yes	0-4747	11ÔÂ20ÈÕ	<3 per week	50	Everyday according to doctors' advice	5	Huanghua County, Changzhou	Eastern	Cangzhou	1 person	1	221	2214	100%
2214014	221401401	rural	yes	67	female	rural	Primary school	New Cooperative Medical Scheme	Never exercise	no	yes	0-4747	11ÔÂ20ÈÕ	<3 per week	80	Everyday according to doctors' advice	8	Huanghua County, Changzhou	Eastern	Cangzhou	1 person	1	221	2214	100%
2214021	221402102	rural	yes	53	female	rural	Primary school	New Cooperative Medical Scheme	Never exercise	yes	yes	0-4747	none	<3 per week	80	Everyday according to doctors' advice	8	Huanghua County, Changzhou	Eastern	Cangzhou	1 person	1	221	2214	100%
2214028	221402802	rural	yes	61	female	rural	Never studied	New Cooperative Medical Scheme	Never exercise	no	yes	4748-10887	11ÔÂ20ÈÕ	<3 per week	80	Sometimes	8	Huanghua County, Changzhou	Eastern	Cangzhou	2 persons	1	221	2214	100%
2214028	221402801	rural	yes	62	male	rural	Primary school	New Cooperative Medical Scheme	Never exercise	no	yes	4748-10887	11ÔÂ20ÈÕ	<3 per week	80	Sometimes	8	Huanghua County, Changzhou	Eastern	Cangzhou	2 persons		221	2214	100%
2214029	221402902	rural	yes	73	female	rural	Never studied	New Cooperative Medical Scheme	Never exercise	no	yes	0-4747	none	<3 per week	60	Everyday according to doctors' advice	6	Huanghua County, Changzhou	Eastern	Cangzhou	2 persons	1	221	2214	100%
2214029	221402901	rural	yes	76	male	rural	Never studied	New Cooperative Medical Scheme	Never exercise	no	yes	0-4747	none	<3 per week	60	Everyday according to doctors' advice	6	Huanghua County, Changzhou	Eastern	Cangzhou	2 persons		221	2214	100%
2214032	221403201	rural	yes	66	male	rural	Never studied	New Cooperative Medical Scheme	Never exercise	no	yes	4748-10887	none	<3 per week	90	Everyday according to doctors' advice	9	Huanghua County, Changzhou	Eastern	Cangzhou	2 persons	1	221	2214	100%
2214032	221403202	rural	yes	63	female	rural	Never studied	New Cooperative Medical Scheme	Never exercise	no	yes	4748-10887	none	<3 per week	90	Everyday according to doctors' advice	9	Huanghua County, Changzhou	Eastern	Cangzhou	2 persons		221	2214	100%
2214034	221403401	rural	yes	66	male	rural	Primary school	New Cooperative Medical Scheme	Never exercise	no	yes	4748-10887	11ÔÂ20ÈÕ	=>3 per week	80	Sometimes	8	Huanghua County, Changzhou	Eastern	Cangzhou	1 person	1	221	2214	100%
2214040	221404002	rural	yes	62	female	rural	Primary school	New Cooperative Medical Scheme	Never exercise	no	yes	0-4747	11ÔÂ20ÈÕ	<3 per week	40	Everyday according to doctors' advice	4	Huanghua County, Changzhou	Eastern	Cangzhou	1 person	1	221	2214	100%
2214047	221404701	rural	yes	68	male	rural	Primary school	New Cooperative Medical Scheme	Never exercise	yes	yes	0-4747	none	=>3 per week	60	Everyday according to doctors' advice	6	Huanghua County, Changzhou	Eastern	Cangzhou	1 person	1	221	2214	100%
2214049	221404901	rural	yes	66	female	rural	Primary school	New Cooperative Medical Scheme	Never exercise	no	yes	4748-10887	none	<3 per week	40	Everyday according to doctors' advice	4	Huanghua County, Changzhou	Eastern	Cangzhou	1 person	1	221	2214	100%
2221001	222100101	rural	yes	62	male	rural	Never studied	New Cooperative Medical Scheme	Never exercise	no	yes	4748-10887	11ÔÂ20ÈÕ	<3 per week	80	Everyday according to doctors' advice	8	Huanghua County, Changzhou	Eastern	Cangzhou	1 person	1	222	2221	100%
2221002	222100201	rural	yes	59	male	rural	Primary school	New Cooperative Medical Scheme	Never exercise	no	yes	0-4747	11ÔÂ20ÈÕ	<3 per week	90	Everyday according to doctors' advice	9	Huanghua County, Changzhou	Eastern	Cangzhou	1 person	1	222	2221	100%
2221004	222100401	rural	yes	62	male	urban	Junior high school	Urban emloyee basic medical insurance	1-2 times a week	no	yes	10888-17631	none	<3 per week	80	Everyday according to doctors' advice	8	Huanghua County, Changzhou	Eastern	Cangzhou	1 person	1	222	2221	100%
2221006	222100601	rural	yes	56	male	rural	Junior high school	New Cooperative Medical Scheme	Never exercise	no	yes	17632-26937	11ÔÂ20ÈÕ	<3 per week	90	Everyday according to doctors' advice	9	Huanghua County, Changzhou	Eastern	Cangzhou	1 person	1	222	2221	100%
2221009	222100901	rural	yes	79	female	rural	Never studied	New Cooperative Medical Scheme	6 times or over a week	yes	no	0-4747	none	<3 per week	70	Everyday according to doctors' advice	7	Huanghua County, Changzhou	Eastern	Cangzhou	1 person	1	222	2221	100%
2221011	222101101	rural	yes	60	male	rural	Primary school	New Cooperative Medical Scheme	6 times or over a week	yes	no	4748-10887	none	<3 per week	80	Everyday according to doctors' advice	8	Huanghua County, Changzhou	Eastern	Cangzhou	1 person	1	222	2221	100%
2221014	222101402	rural	yes	65	female	rural	Primary school	New Cooperative Medical Scheme	Never exercise	yes	yes	10888-17631	none	<3 per week	70	Everyday according to doctors' advice	7	Huanghua County, Changzhou	Eastern	Cangzhou	1 person	1	222	2221	100%
2221016	222101601	rural	yes	49	male	rural	Senior high school	New Cooperative Medical Scheme	6 times or over a week	no	yes	4748-10887	none	<3 per week	80	Everyday according to doctors' advice	8	Huanghua County, Changzhou	Eastern	Cangzhou	1 person	1	222	2221	100%
2221017	222101701	rural	yes	46	male	rural	Junior high school	New Cooperative Medical Scheme	Never exercise	no	no	4748-10887	none	<3 per week	90	Everyday according to doctors' advice	9	Huanghua County, Changzhou	Eastern	Cangzhou	1 person	1	222	2221	100%
2221020	222102001	rural	yes	42	male	rural	Middle specialist	New Cooperative Medical Scheme	3-5 times a week	no	yes	10888-17631	none	<3 per week	90	Everyday according to doctors' advice	9	Huanghua County, Changzhou	Eastern	Cangzhou	1 person	1	222	2221	100%
2221021	222102101	rural	yes	62	male	urban	Middle specialist	Urban emloyee basic medical insurance	6 times or over a week	no	yes	10888-17631	11ÔÂ20ÈÕ	<3 per week	90	Everyday according to doctors' advice	9	Huanghua County, Changzhou	Eastern	Cangzhou	1 person	1	222	2221	100%
2221024	222102402	rural	yes	60	female	rural	Primary school	New Cooperative Medical Scheme	Never exercise	no	yes	26938-50968	1ÔÂ10ÈÕ	<3 per week	90	Everyday according to doctors' advice	9	Huanghua County, Changzhou	Eastern	Cangzhou	2 persons	1	222	2221	100%
2221024	222102401	rural	yes	61	male	rural	Primary school	New Cooperative Medical Scheme	Never exercise	yes	yes	26938-50968	none	=>3 per week	90	Everyday according to doctors' advice	9	Huanghua County, Changzhou	Eastern	Cangzhou	2 persons		222	2221	100%
2221025	222102501	rural	yes	56	male	rural	Primary school	New Cooperative Medical Scheme	Never exercise	yes	yes	0-4747	1ÔÂ10ÈÕ	<3 per week	80	Sometimes	8	Huanghua County, Changzhou	Eastern	Cangzhou	1 person	1	222	2221	100%
2221026	222102601	rural	yes	79	male	rural	Primary school	New Cooperative Medical Scheme	Never exercise	yes	yes	4748-10887	none	=>3 per week	80	Everyday according to doctors' advice	8	Huanghua County, Changzhou	Eastern	Cangzhou	1 person	1	222	2221	100%
2221031	222103101	rural	yes	48	male	rural	Junior high school	New Cooperative Medical Scheme	Never exercise	no	yes	10888-17631	none	<3 per week	90	Everyday according to doctors' advice	9	Huanghua County, Changzhou	Eastern	Cangzhou	1 person	1	222	2221	100%
2221032	222103201	rural	yes	44	male	rural	Junior high school	New Cooperative Medical Scheme	Never exercise	no	yes	17632-26937	21-30	<3 per week	90	Everyday according to doctors' advice	9	Huanghua County, Changzhou	Eastern	Cangzhou	1 person	1	222	2221	100%
2221033	222103301	rural	yes	56	male	rural	Junior high school	New Cooperative Medical Scheme	6 times or over a week	no	yes	4748-10887	none	=>3 per week	80	Everyday according to doctors' advice	8	Huanghua County, Changzhou	Eastern	Cangzhou	1 person	1	222	2221	100%
2221034	222103402	rural	yes	55	female	rural	Primary school	New Cooperative Medical Scheme	Never exercise	yes	yes	4748-10887	none	<3 per week	60	Everyday according to doctors' advice	6	Huanghua County, Changzhou	Eastern	Cangzhou	1 person	1	222	2221	100%
2221035	222103501	rural	yes	67	male	rural	Primary school	New Cooperative Medical Scheme	Never exercise	no	yes	4748-10887	none	=>3 per week	90	Everyday according to doctors' advice	9	Huanghua County, Changzhou	Eastern	Cangzhou	1 person	1	222	2221	100%
2221037	222103701	rural	yes	56	male	rural	Junior high school	New Cooperative Medical Scheme	Never exercise	no	yes	26938-50968	none	<3 per week	80	Everyday according to doctors' advice	8	Huanghua County, Changzhou	Eastern	Cangzhou	1 person	1	222	2221	100%
2221038	222103801	rural	yes	59	male	rural	Primary school	New Cooperative Medical Scheme	Never exercise	no	yes	4748-10887	none	<3 per week	80	Everyday according to doctors' advice	8	Huanghua County, Changzhou	Eastern	Cangzhou	1 person	1	222	2221	100%
2221039	222103901	rural	yes	49	female	rural	Junior high school	New Cooperative Medical Scheme	Never exercise	no	yes	4748-10887	none	<3 per week	90	Everyday according to doctors' advice	9	Huanghua County, Changzhou	Eastern	Cangzhou	1 person	1	222	2221	100%
2221044	222104402	rural	yes	59	female	rural	Primary school	New Cooperative Medical Scheme	1-2 times a week	no	yes	4748-10887	11ÔÂ20ÈÕ	<3 per week	80	Sometimes	8	Huanghua County, Changzhou	Eastern	Cangzhou	1 person	1	222	2221	100%
2221048	222104801	rural	yes	59	male	rural	Junior high school	New Cooperative Medical Scheme	Never exercise	no	yes	10888-17631	none	<3 per week	80	Everyday according to doctors' advice	8	Huanghua County, Changzhou	Eastern	Cangzhou	2 persons	1	222	2221	100%
2221048	222104802	rural	yes	58	female	rural	Junior high school	New Cooperative Medical Scheme	Never exercise	no	yes	10888-17631	none	<3 per week	90	Everyday according to doctors' advice	9	Huanghua County, Changzhou	Eastern	Cangzhou	2 persons		222	2221	100%
2221049	222104902	rural	yes	65	female	rural	Never studied	New Cooperative Medical Scheme	Never exercise	no	yes	17632-26937	21-30	<3 per week	90	Everyday according to doctors' advice	9	Huanghua County, Changzhou	Eastern	Cangzhou	2 persons	1	222	2221	100%
2221049	222104901	rural	yes	67	male	rural	Never studied	New Cooperative Medical Scheme	Never exercise	no	yes	17632-26937	11ÔÂ20ÈÕ	<3 per week	90	Everyday according to doctors' advice	9	Huanghua County, Changzhou	Eastern	Cangzhou	2 persons		222	2221	100%
2222001	222200101	rural	yes	57	male	rural	Junior high school	New Cooperative Medical Scheme	Never exercise	no	yes	10888-17631	11ÔÂ20ÈÕ	<3 per week	60	Everyday according to doctors' advice	6	Huanghua County, Changzhou	Eastern	Cangzhou	1 person	1	222	2222	100%
2222003	222200302	rural	yes	58	female	rural	Never studied	New Cooperative Medical Scheme	Never exercise	yes	yes	4748-10887	none	<3 per week	80	Everyday according to doctors' advice	8	Huanghua County, Changzhou	Eastern	Cangzhou	1 person	1	222	2222	100%
2222004	222200401	rural	yes	58	male	rural	Primary school	New Cooperative Medical Scheme	Never exercise	no	yes	4748-10887	21-30	<3 per week	80	Everyday according to doctors' advice	8	Huanghua County, Changzhou	Eastern	Cangzhou	1 person	1	222	2222	100%
2222007	222200701	rural	yes	64	male	rural	Primary school	New Cooperative Medical Scheme	Never exercise	no	yes	10888-17631	none	<3 per week	60	Everyday according to doctors' advice	6	Huanghua County, Changzhou	Eastern	Cangzhou	2 persons	1	222	2222	100%
2222007	222200702	rural	yes	59	female	rural	Primary school	New Cooperative Medical Scheme	Never exercise	no	yes	10888-17631	11ÔÂ20ÈÕ	<3 per week	60	Everyday according to doctors' advice	6	Huanghua County, Changzhou	Eastern	Cangzhou	2 persons		222	2222	100%
2222008	222200802	rural	yes	62	female	rural	Junior high school	New Cooperative Medical Scheme	Never exercise	no	no	26938-50968	none	<3 per week	90	Everyday according to doctors' advice	9	Huanghua County, Changzhou	Eastern	Cangzhou	2 persons	1	222	2222	100%
2222008	222200801	rural	yes	59	male	rural	Junior high school	New Cooperative Medical Scheme	Never exercise	no	yes	26938-50968	none	<3 per week	90	Everyday according to doctors' advice	9	Huanghua County, Changzhou	Eastern	Cangzhou	2 persons		222	2222	100%
2222009	222200901	rural	yes	65	male	rural	Primary school	New Cooperative Medical Scheme	Never exercise	no	yes	10888-17631	none	=>3 per week	80	Everyday according to doctors' advice	8	Huanghua County, Changzhou	Eastern	Cangzhou	2 persons	1	222	2222	100%
2222009	222200902	rural	yes	64	female	rural	Primary school	New Cooperative Medical Scheme	Never exercise	yes	yes	10888-17631	11ÔÂ20ÈÕ	<3 per week	50	Everyday according to doctors' advice	5	Huanghua County, Changzhou	Eastern	Cangzhou	2 persons		222	2222	100%
2222012	222201201	rural	yes	51	female	rural	Junior high school	New Cooperative Medical Scheme	Never exercise	no	yes	4748-10887	none	<3 per week	70	Everyday according to doctors' advice	7	Huanghua County, Changzhou	Eastern	Cangzhou	1 person	1	222	2222	100%
2222014	222201402	rural	yes	56	female	rural	Never studied	New Cooperative Medical Scheme	Never exercise	no	yes	4748-10887	none	<3 per week	80	Everyday according to doctors' advice	8	Huanghua County, Changzhou	Eastern	Cangzhou	2 persons	1	222	2222	100%
2222014	222201401	rural	yes	58	male	rural	Senior high school	New Cooperative Medical Scheme	Never exercise	no	yes	4748-10887	none	<3 per week	80	Everyday according to doctors' advice	8	Huanghua County, Changzhou	Eastern	Cangzhou	2 persons		222	2222	100%
2222015	222201502	rural	yes	56	male	rural	Senior high school	New Cooperative Medical Scheme	Never exercise	no	yes	4748-10887	11ÔÂ20ÈÕ	=>3 per week	70	Everyday according to doctors' advice	7	Huanghua County, Changzhou	Eastern	Cangzhou	1 person	1	222	2222	100%
2222016	222201601	rural	yes	65	male	rural	Primary school	New Cooperative Medical Scheme	6 times or over a week	no	yes	4748-10887	none	<3 per week	70	Everyday according to doctors' advice	7	Huanghua County, Changzhou	Eastern	Cangzhou	2 persons	1	222	2222	100%
2222016	222201602	rural	yes	68	female	rural	Primary school	New Cooperative Medical Scheme	6 times or over a week	no	yes	4748-10887	none	<3 per week	75	Everyday according to doctors' advice	8	Huanghua County, Changzhou	Eastern	Cangzhou	2 persons		222	2222	100%
2222019	222201901	rural	yes	59	male	rural	Primary school	New Cooperative Medical Scheme	Never exercise	no	yes	4748-10887	1ÔÂ10ÈÕ	<3 per week	80	Everyday according to doctors' advice	8	Huanghua County, Changzhou	Eastern	Cangzhou	1 person	1	222	2222	100%
2222020	222202002	rural	yes	81	female	rural	Never studied	New Cooperative Medical Scheme	Never exercise	no	yes	4748-10887	11ÔÂ20ÈÕ	<3 per week	70	Everyday according to doctors' advice	7	Huanghua County, Changzhou	Eastern	Cangzhou	2 persons	1	222	2222	100%
2222020	222202001	rural	yes	86	male	rural	Never studied	New Cooperative Medical Scheme	Never exercise	no	yes	4748-10887	none	<3 per week	70	Everyday according to doctors' advice	7	Huanghua County, Changzhou	Eastern	Cangzhou	2 persons		222	2222	100%
2222021	222202101	rural	yes	66	male	rural	Primary school	New Cooperative Medical Scheme	Never exercise	no	yes	4748-10887	none	=>3 per week	70	Everyday according to doctors' advice	7	Huanghua County, Changzhou	Eastern	Cangzhou	1 person	1	222	2222	100%
2222022	222202201	rural	yes	69	female	rural	Primary school	New Cooperative Medical Scheme	Never exercise	no	yes	4748-10887	none	<3 per week	70	Everyday according to doctors' advice	7	Huanghua County, Changzhou	Eastern	Cangzhou	2 persons	1	222	2222	100%
2222022	222202202	rural	yes	71	male	rural	Primary school	New Cooperative Medical Scheme	Never exercise	no	yes	4748-10887	none	<3 per week	70	Everyday according to doctors' advice	7	Huanghua County, Changzhou	Eastern	Cangzhou	2 persons		222	2222	100%
2222023	222202302	rural	yes	48	female	rural	Junior high school	New Cooperative Medical Scheme	Never exercise	no	yes	4748-10887	none	<3 per week	90	Everyday according to doctors' advice	9	Huanghua County, Changzhou	Eastern	Cangzhou	1 person	1	222	2222	100%
2222025	222202502	rural	yes	59	female	rural	Never studied	New Cooperative Medical Scheme	Never exercise	no	yes	0-4747	none	<3 per week	80	Everyday according to doctors' advice	8	Huanghua County, Changzhou	Eastern	Cangzhou	1 person	1	222	2222	100%
2222026	222202601	rural	yes	62	female	rural	Primary school	New Cooperative Medical Scheme	Never exercise	no	yes	4748-10887	none	<3 per week	50	Everyday according to doctors' advice	5	Huanghua County, Changzhou	Eastern	Cangzhou	3-4 persons	1	222	2222	100%
2222026	222202603	rural	yes	80	male	rural	Never studied	New Cooperative Medical Scheme	Never exercise	no	yes	4748-10887	none	<3 per week	60	Everyday according to doctors' advice	6	Huanghua County, Changzhou	Eastern	Cangzhou	3-4 persons		222	2222	100%
2222026	222202602	rural	yes	62	male	urban	Middle specialist	Urban emloyee basic medical insurance	Never exercise	no	yes	4748-10887	1ÔÂ10ÈÕ	=>3 per week	70	Everyday according to doctors' advice	7	Huanghua County, Changzhou	Eastern	Cangzhou	3-4 persons		222	2222	100%
2222027	222202702	rural	yes	61	female	rural	Never studied	New Cooperative Medical Scheme	Never exercise	no	yes	4748-10887	none	<3 per week	80	Everyday according to doctors' advice	8	Huanghua County, Changzhou	Eastern	Cangzhou	2 persons	1	222	2222	100%
2222027	222202701	rural	yes	63	male	rural	Never studied	New Cooperative Medical Scheme	Never exercise	no	yes	4748-10887	none	<3 per week	80	Everyday according to doctors' advice	8	Huanghua County, Changzhou	Eastern	Cangzhou	2 persons		222	2222	100%
2222029	222202902	rural	yes	58	male	rural	Junior high school	New Cooperative Medical Scheme	Never exercise	no	yes	0-4747	none	<3 per week	75	Everyday according to doctors' advice	8	Huanghua County, Changzhou	Eastern	Cangzhou	1 person	1	222	2222	100%
2222030	222203001	rural	yes	59	male	rural	Primary school	New Cooperative Medical Scheme	Never exercise	yes	yes	10888-17631	none	<3 per week	90	Everyday according to doctors' advice	9	Huanghua County, Changzhou	Eastern	Cangzhou	2 persons	1	222	2222	100%
2222030	222203002	rural	yes	59	female	rural	Primary school	New Cooperative Medical Scheme	Never exercise	yes	yes	10888-17631	none	<3 per week	90	Everyday according to doctors' advice	9	Huanghua County, Changzhou	Eastern	Cangzhou	2 persons		222	2222	100%
2222031	222203102	rural	yes	81	female	rural	Never studied	New Cooperative Medical Scheme	Never exercise	no	yes	0-4747	none	<3 per week	70	Everyday according to doctors' advice	7	Huanghua County, Changzhou	Eastern	Cangzhou	2 persons	1	222	2222	100%
2222031	222203101	rural	yes	79	male	rural	Never studied	New Cooperative Medical Scheme	Never exercise	no	yes	0-4747	none	<3 per week	70	Everyday according to doctors' advice	7	Huanghua County, Changzhou	Eastern	Cangzhou	2 persons		222	2222	100%
2222032	222203203	rural	yes	63	female	rural	Primary school	New Cooperative Medical Scheme	Never exercise	no	yes	4748-10887	none	<3 per week	60	Everyday according to doctors' advice	6	Huanghua County, Changzhou	Eastern	Cangzhou	1 person	1	222	2222	100%
2222033	222203302	rural	yes	25	female	rural	Primary school	New Cooperative Medical Scheme	Never exercise	no	no	4748-10887	none	<3 per week	90	Everyday according to doctors' advice	9	Huanghua County, Changzhou	Eastern	Cangzhou	1 person	1	222	2222	100%
2222034	222203401	rural	yes	68	male	rural	Primary school	New Cooperative Medical Scheme	Never exercise	no	yes	4748-10887	none	<3 per week	70	Everyday according to doctors' advice	7	Huanghua County, Changzhou	Eastern	Cangzhou	2 persons	1	222	2222	100%
2222034	222203402	rural	yes	64	female	rural	Primary school	New Cooperative Medical Scheme	Never exercise	no	yes	4748-10887	none	<3 per week	70	Everyday according to doctors' advice	7	Huanghua County, Changzhou	Eastern	Cangzhou	2 persons		222	2222	100%
2222035	222203501	rural	yes	50	female	rural	Primary school	New Cooperative Medical Scheme	Never exercise	yes	yes	4748-10887	none	<3 per week	80	Everyday according to doctors' advice	8	Huanghua County, Changzhou	Eastern	Cangzhou	1 person	1	222	2222	100%
2222038	222203802	rural	yes	50	male	rural	Senior high school	New Cooperative Medical Scheme	Never exercise	no	yes	10888-17631	none	<3 per week	80	Everyday according to doctors' advice	8	Huanghua County, Changzhou	Eastern	Cangzhou	2 persons	1	222	2222	100%
2222038	222203801	rural	yes	51	female	rural	Never studied	New Cooperative Medical Scheme	Never exercise	no	yes	10888-17631	none	<3 per week	80	Everyday according to doctors' advice	8	Huanghua County, Changzhou	Eastern	Cangzhou	2 persons		222	2222	100%
2222040	222204002	rural	yes	45	female	rural	Senior high school	New Cooperative Medical Scheme	Never exercise	no	yes	4748-10887	none	<3 per week	90	Everyday according to doctors' advice	9	Huanghua County, Changzhou	Eastern	Cangzhou	1 person	1	222	2222	100%
2222042	222204202	rural	yes	58	female	rural	Junior high school	New Cooperative Medical Scheme	Never exercise	no	yes	4748-10887	none	<3 per week	90	Everyday according to doctors' advice	9	Huanghua County, Changzhou	Eastern	Cangzhou	2 persons	1	222	2222	100%
2222042	222204201	rural	yes	61	male	rural	Junior high school	New Cooperative Medical Scheme	Never exercise	no	yes	4748-10887	11ÔÂ20ÈÕ	<3 per week	90	Everyday according to doctors' advice	9	Huanghua County, Changzhou	Eastern	Cangzhou	2 persons		222	2222	100%
2222046	222204602	rural	yes	61	female	rural	Junior high school	New Cooperative Medical Scheme	Never exercise	no	yes	4748-10887	1ÔÂ10ÈÕ	<3 per week	70	Everyday according to doctors' advice	7	Huanghua County, Changzhou	Eastern	Cangzhou	1 person	1	222	2222	100%
2222048	222204801	rural	yes	54	female	rural	Primary school	New Cooperative Medical Scheme	Never exercise	yes	yes	0-4747	none	<3 per week	80	Everyday according to doctors' advice	8	Huanghua County, Changzhou	Eastern	Cangzhou	1 person	1	222	2222	100%
2222049	222204903	rural	yes	79	female	rural	Never studied	New Cooperative Medical Scheme	Never exercise	no	yes	4748-10887	none	<3 per week	60	Everyday according to doctors' advice	6	Huanghua County, Changzhou	Eastern	Cangzhou	2 persons	1	222	2222	100%
2222049	222204901	rural	yes	47	male	rural	Junior high school	New Cooperative Medical Scheme	Never exercise	no	yes	4748-10887	none	<3 per week	80	Everyday according to doctors' advice	8	Huanghua County, Changzhou	Eastern	Cangzhou	2 persons		222	2222	100%
2222050	222205002	rural	yes	48	female	rural	Primary school	New Cooperative Medical Scheme	Never exercise	no	yes	4748-10887	none	<3 per week	70	Everyday according to doctors' advice	7	Huanghua County, Changzhou	Eastern	Cangzhou	2 persons	1	222	2222	100%
2222050	222205001	rural	yes	42	male	rural	Primary school	New Cooperative Medical Scheme	Never exercise	no	yes	4748-10887	11ÔÂ20ÈÕ	<3 per week	70	Everyday according to doctors' advice	7	Huanghua County, Changzhou	Eastern	Cangzhou	2 persons		222	2222	100%
2223002	222300202	rural	yes	62	female	rural	Primary school	No	Never exercise	no	yes	4748-10887	none	<3 per week	90	Sometimes	9	Huanghua County, Changzhou	Eastern	Cangzhou	1 person	1	222	2223	100%
2223004	222300401	rural	yes	60	male	rural	Primary school	New Cooperative Medical Scheme	Never exercise	no	yes	10888-17631	none	<3 per week	80	Everyday according to doctors' advice	8	Huanghua County, Changzhou	Eastern	Cangzhou	2 persons	1	222	2223	100%
2223004	222300402	rural	yes	59	female	rural	Never studied	New Cooperative Medical Scheme	Never exercise	no	yes	10888-17631	none	<3 per week	80	Everyday according to doctors' advice	8	Huanghua County, Changzhou	Eastern	Cangzhou	2 persons		222	2223	100%
2223006	222300602	rural	yes	48	female	rural	Primary school	New Cooperative Medical Scheme	Never exercise	no	yes	10888-17631	none	<3 per week	90	Sometimes	9	Huanghua County, Changzhou	Eastern	Cangzhou	1 person	1	222	2223	100%
2223009	222300902	rural	yes	49	female	rural	Primary school	New Cooperative Medical Scheme	Never exercise	yes	yes	0-4747	none	<3 per week	80	Sometimes	8	Huanghua County, Changzhou	Eastern	Cangzhou	1 person	1	222	2223	100%
2223011	222301101	rural	yes	51	male	rural	Senior high school	New Cooperative Medical Scheme	1-2 times a week	no	yes	4748-10887	1ÔÂ10ÈÕ	<3 per week	80	Everyday according to doctors' advice	8	Huanghua County, Changzhou	Eastern	Cangzhou	1 person	1	222	2223	100%
2223028	222302801	rural	yes	60	male	rural	Primary school	New Cooperative Medical Scheme	Never exercise	no	yes	4748-10887	none	<3 per week	80	Sometimes	8	Huanghua County, Changzhou	Eastern	Cangzhou	1 person	1	222	2223	100%
2223029	222302901	rural	yes	50	male	rural	Primary school	New Cooperative Medical Scheme	Never exercise	no	yes	10888-17631	11ÔÂ20ÈÕ	=>3 per week	80	Everyday according to doctors' advice	8	Huanghua County, Changzhou	Eastern	Cangzhou	2 persons	1	222	2223	100%
2223029	222302902	rural	yes	46	female	rural	Junior high school	New Cooperative Medical Scheme	Never exercise	no	yes	10888-17631	none	=>3 per week	80	Everyday according to doctors' advice	8	Huanghua County, Changzhou	Eastern	Cangzhou	2 persons		222	2223	100%
2223030	222303001	rural	yes	60	male	rural	Primary school	New Cooperative Medical Scheme	Never exercise	yes	no	17632-26937	11ÔÂ20ÈÕ	<3 per week	85	Sometimes	9	Huanghua County, Changzhou	Eastern	Cangzhou	1 person	1	222	2223	100%
2223037	222303702	rural	yes	60	male	rural	Primary school	New Cooperative Medical Scheme	Never exercise	no	yes	10888-17631	none	<3 per week	80	Everyday according to doctors' advice	8	Huanghua County, Changzhou	Eastern	Cangzhou	2 persons	1	222	2223	100%
2223037	222303701	rural	yes	58	female	rural	Primary school	New Cooperative Medical Scheme	Never exercise	no	yes	10888-17631	none	<3 per week	80	Everyday according to doctors' advice	8	Huanghua County, Changzhou	Eastern	Cangzhou	2 persons		222	2223	100%
2223038	222303802	rural	yes	58	female	rural	Never studied	New Cooperative Medical Scheme	Never exercise	no	yes	10888-17631	none	<3 per week	70	Everyday according to doctors' advice	7	Huanghua County, Changzhou	Eastern	Cangzhou	1 person	1	222	2223	100%
2223039	222303901	rural	yes	67	female	rural	Never studied	New Cooperative Medical Scheme	Never exercise	no	yes	4748-10887	none	<3 per week	60	Everyday according to doctors' advice	6	Huanghua County, Changzhou	Eastern	Cangzhou	1 person	1	222	2223	100%
2223043	222304302	rural	yes	50	female	rural	Primary school	New Cooperative Medical Scheme	Never exercise	no	no	4748-10887	none	<3 per week	80	Sometimes	8	Huanghua County, Changzhou	Eastern	Cangzhou	2 persons	1	222	2223	100%
2223043	222304301	rural	yes	50	male	rural	Primary school	New Cooperative Medical Scheme	Never exercise	no	no	4748-10887	11ÔÂ20ÈÕ	=>3 per week	80	Sometimes	8	Huanghua County, Changzhou	Eastern	Cangzhou	2 persons		222	2223	100%
2223048	222304802	rural	yes	43	female	rural	Primary school	New Cooperative Medical Scheme	Never exercise	no	yes	4748-10887	none	<3 per week	90	Sometimes	9	Huanghua County, Changzhou	Eastern	Cangzhou	1 person	1	222	2223	100%
2224004	222400402	rural	yes	67	female	rural	Primary school	New Cooperative Medical Scheme	Never exercise	no	no	10888-17631	none	<3 per week	80	Sometimes	8	Huanghua County, Changzhou	Eastern	Cangzhou	1 person	1	222	2224	100%
2224005	222400502	rural	yes	53	male	urban	Senior high school	Urban emloyee basic medical insurance	Never exercise	no	yes	0-4747	none	<3 per week	70	Everyday according to doctors' advice	7	Huanghua County, Changzhou	Eastern	Cangzhou	2 persons	1	222	2224	100%
2224005	222400503	rural	yes	73	female	rural	Never studied	New Cooperative Medical Scheme	Never exercise	no	yes	0-4747	none	<3 per week	60	Everyday according to doctors' advice	6	Huanghua County, Changzhou	Eastern	Cangzhou	2 persons		222	2224	100%
2224008	222400801	rural	yes	62	male	rural	Primary school	New Cooperative Medical Scheme	Never exercise	yes	yes	4748-10887	>30	=>3 per week	90	Everyday according to doctors' advice	9	Huanghua County, Changzhou	Eastern	Cangzhou	1 person	1	222	2224	100%
2224011	222401102	rural	yes	64	female	rural	Never studied	New Cooperative Medical Scheme	Never exercise	no	yes	4748-10887	none	<3 per week	90	Sometimes	9	Huanghua County, Changzhou	Eastern	Cangzhou	1 person	1	222	2224	100%
2224012	222401201	rural	yes	49	male	rural	Primary school	New Cooperative Medical Scheme	Never exercise	no	yes	17632-26937	none	<3 per week	90	Everyday according to doctors' advice	9	Huanghua County, Changzhou	Eastern	Cangzhou	1 person	1	222	2224	100%
2224017	222401701	rural	yes	40	male	rural	Junior high school	New Cooperative Medical Scheme	Never exercise	no	yes	0-4747	none	<3 per week	80	Everyday according to doctors' advice	8	Huanghua County, Changzhou	Eastern	Cangzhou	1 person	1	222	2224	100%
2224020	222402002	rural	yes	41	female	rural	Junior high school	Urban emloyee basic medical insurance	Never exercise	no	yes	10888-17631	none	<3 per week	60	Everyday according to doctors' advice	6	Huanghua County, Changzhou	Eastern	Cangzhou	1 person	1	222	2224	100%
2224023	222402302	rural	yes	44	female	rural	Junior high school	New Cooperative Medical Scheme	Never exercise	no	yes	10888-17631	none	<3 per week	70	Everyday according to doctors' advice	7	Huanghua County, Changzhou	Eastern	Cangzhou	1 person	1	222	2224	100%
2224025	222402501	rural	yes	37	male	rural	Junior high school	New Cooperative Medical Scheme	Never exercise	no	yes	4748-10887	none	<3 per week	90	Everyday according to doctors' advice	9	Huanghua County, Changzhou	Eastern	Cangzhou	1 person	1	222	2224	100%
2224029	222402901	rural	yes	61	male	rural	Never studied	New Cooperative Medical Scheme	Never exercise	no	yes	4748-10887	11ÔÂ20ÈÕ	<3 per week	70	Sometimes	7	Huanghua County, Changzhou	Eastern	Cangzhou	2 persons	1	222	2224	100%
2224029	222402902	rural	yes	64	female	rural	Never studied	New Cooperative Medical Scheme	Never exercise	no	yes	4748-10887	11ÔÂ20ÈÕ	<3 per week	70	Sometimes	7	Huanghua County, Changzhou	Eastern	Cangzhou	2 persons		222	2224	100%
2224031	222403101	rural	yes	41	male	rural	Primary school	New Cooperative Medical Scheme	Never exercise	no	yes	4748-10887	none	<3 per week	80	Everyday according to doctors' advice	8	Huanghua County, Changzhou	Eastern	Cangzhou	2 persons	1	222	2224	100%
2224031	222403106	rural	yes	61	female	rural	Primary school	New Cooperative Medical Scheme	Never exercise	no	yes	4748-10887	none	<3 per week	80	Everyday according to doctors' advice	8	Huanghua County, Changzhou	Eastern	Cangzhou	2 persons		222	2224	100%
2224036	222403602	rural	yes	53	female	rural	Never studied	New Cooperative Medical Scheme	Never exercise	no	no	4748-10887	11ÔÂ20ÈÕ	<3 per week	90	Sometimes	9	Huanghua County, Changzhou	Eastern	Cangzhou	1 person	1	222	2224	100%
2224038	222403802	rural	yes	45	female	rural	Primary school	New Cooperative Medical Scheme	Never exercise	yes	yes	17632-26937	none	<3 per week	80	Sometimes	8	Huanghua County, Changzhou	Eastern	Cangzhou	1 person	1	222	2224	100%
2224040	222404002	rural	yes	59	male	rural	Primary school	New Cooperative Medical Scheme	Never exercise	no	yes	4748-10887	none	<3 per week	80	Everyday according to doctors' advice	8	Huanghua County, Changzhou	Eastern	Cangzhou	1 person	1	222	2224	100%
2224041	222404102	rural	yes	76	female	rural	Primary school	New Cooperative Medical Scheme	Never exercise	no	yes	4748-10887	1ÔÂ10ÈÕ	<3 per week	40	Everyday according to doctors' advice	4	Huanghua County, Changzhou	Eastern	Cangzhou	2 persons	1	222	2224	100%
2224041	222404101	rural	yes	80	male	rural	Primary school	New Cooperative Medical Scheme	Never exercise	no	yes	4748-10887	none	<3 per week	70	Everyday according to doctors' advice	7	Huanghua County, Changzhou	Eastern	Cangzhou	2 persons		222	2224	100%
2224044	222404402	rural	yes	57	female	rural	Primary school	New Cooperative Medical Scheme	Never exercise	yes	yes	4748-10887	none	<3 per week	80	Sometimes	8	Huanghua County, Changzhou	Eastern	Cangzhou	1 person	1	222	2224	100%
2224047	222404701	rural	yes	64	male	rural	Never studied	New Cooperative Medical Scheme	Never exercise	no	yes	0-4747	11ÔÂ20ÈÕ	<3 per week	80	Sometimes	8	Huanghua County, Changzhou	Eastern	Cangzhou	1 person	1	222	2224	100%
2224050	222405002	rural	yes	67	female	rural	Primary school	New Cooperative Medical Scheme	Never exercise	no	yes	10888-17631	none	<3 per week	85	Everyday according to doctors' advice	9	Huanghua County, Changzhou	Eastern	Cangzhou	2 persons	1	222	2224	100%
2224050	222405001	rural	yes	68	male	rural	Middle specialist	New Cooperative Medical Scheme	6 times or over a week	no	yes	10888-17631	none	<3 per week	85	Everyday according to doctors' advice	9	Huanghua County, Changzhou	Eastern	Cangzhou	2 persons		222	2224	100%
2231003	223100301	urban	yes	62	female	urban	Senior high school	Urban emloyee basic medical insurance	6 times or over a week	no	yes	26938-50968	none	<3 per week	90	Everyday according to doctors' advice	9	Huanghua County, Changzhou	Eastern	Cangzhou	1 person	1	223	2231	some
2231010	223101002	urban	yes	62	female	urban	Primary school	Urban emloyee basic medical insurance	Never exercise	no	yes	17632-26937	none	<3 per week	80	Everyday according to doctors' advice	8	Huanghua County, Changzhou	Eastern	Cangzhou	1 person	1	223	2231	some
2231015	223101502	urban	yes	57	female	rural	Primary school	New Cooperative Medical Scheme	Never exercise	no	yes	10888-17631	none	<3 per week	90	Everyday according to doctors' advice	9	Huanghua County, Changzhou	Eastern	Cangzhou	1 person	1	223	2231	some
2231016	223101601	urban	yes	81	male	urban	Junior high school	Urban emloyee basic medical insurance	6 times or over a week	no	yes	10888-17631	11ÔÂ20ÈÕ	<3 per week	70	Everyday according to doctors' advice	7	Huanghua County, Changzhou	Eastern	Cangzhou	2 persons	1	223	2231	some
2231016	223101602	urban	yes	69	female	urban	Junior high school	Urban emloyee basic medical insurance	6 times or over a week	no	yes	10888-17631	11ÔÂ20ÈÕ	<3 per week	60	Everyday according to doctors' advice	6	Huanghua County, Changzhou	Eastern	Cangzhou	2 persons		223	2231	some
2231017	223101702	urban	yes	59	female	rural	Primary school	New Cooperative Medical Scheme	Never exercise	no	yes	10888-17631	none	<3 per week	80	Everyday according to doctors' advice	8	Huanghua County, Changzhou	Eastern	Cangzhou	1 person	1	223	2231	some
2231018	223101803	urban	yes	54	male	rural	Junior high school	New Cooperative Medical Scheme	Never exercise	no	yes	4748-10887	21-30	=>3 per week	90	Sometimes	9	Huanghua County, Changzhou	Eastern	Cangzhou	1 person	1	223	2231	some
2231019	223101901	urban	yes	78	male	urban	Junior high school	Urban emloyee basic medical insurance	Never exercise	no	yes	17632-26937	none	=>3 per week	10	Everyday according to doctors' advice	1	Huanghua County, Changzhou	Eastern	Cangzhou	2 persons	1	223	2231	some
2231019	223101902	urban	yes	75	female	rural	Junior high school	Urban emloyee basic medical insurance	Never exercise	no	yes	17632-26937	1ÔÂ10ÈÕ	<3 per week	60	Everyday according to doctors' advice	6	Huanghua County, Changzhou	Eastern	Cangzhou	2 persons		223	2231	some
2231020	223102001	urban	yes	72	male	urban	Senior college	Urban emloyee basic medical insurance	6 times or over a week	no	yes	17632-26937	none	=>3 per week	80	Everyday according to doctors' advice	8	Huanghua County, Changzhou	Eastern	Cangzhou	2 persons	1	223	2231	some
2231020	223102002	urban	yes	61	female	urban	Primary school	Urban emloyee basic medical insurance	6 times or over a week	yes	yes	17632-26937	none	<3 per week	70	Everyday according to doctors' advice	7	Huanghua County, Changzhou	Eastern	Cangzhou	2 persons		223	2231	some
2231021	223102102	urban	yes	65	female	urban	Junior high school	Urban emloyee basic medical insurance	6 times or over a week	no	yes	17632-26937	1ÔÂ10ÈÕ	<3 per week	70	Everyday according to doctors' advice	7	Huanghua County, Changzhou	Eastern	Cangzhou	1 person	1	223	2231	some
2231024	223102402	urban	yes	63	female	rural	Primary school	New Cooperative Medical Scheme	Never exercise	no	yes	4748-10887	none	<3 per week	80	Everyday according to doctors' advice	8	Huanghua County, Changzhou	Eastern	Cangzhou	2 persons	1	223	2231	some
2231024	223102401	urban	yes	60	male	rural	Junior high school	Urban emloyee basic medical insurance	Never exercise	no	yes	4748-10887	none	=>3 per week	80	Everyday according to doctors' advice	8	Huanghua County, Changzhou	Eastern	Cangzhou	2 persons		223	2231	some
2231025	223102502	urban	yes	62	female	urban	Primary school	Urban emloyee basic medical insurance	Never exercise	no	yes	17632-26937	none	<3 per week	60	Everyday according to doctors' advice	6	Huanghua County, Changzhou	Eastern	Cangzhou	2 persons	1	223	2231	some
2231025	223102501	urban	yes	63	male	urban	Senior high school	Urban emloyee basic medical insurance	6 times or over a week	yes	yes	17632-26937	none	<3 per week	70	Everyday according to doctors' advice	7	Huanghua County, Changzhou	Eastern	Cangzhou	2 persons		223	2231	some
2231027	223102702	urban	yes	73	female	rural	Primary school	New Cooperative Medical Scheme	6 times or over a week	no	yes	10888-17631	none	<3 per week	70	Everyday according to doctors' advice	7	Huanghua County, Changzhou	Eastern	Cangzhou	2 persons	1	223	2231	some
2231027	223102701	urban	yes	74	male	rural	Primary school	New Cooperative Medical Scheme	6 times or over a week	no	yes	10888-17631	none	<3 per week	90	Everyday according to doctors' advice	9	Huanghua County, Changzhou	Eastern	Cangzhou	2 persons		223	2231	some
2231028	223102801	urban	yes	72	male	rural	Primary school	New Cooperative Medical Scheme	Never exercise	no	yes	4748-10887	none	=>3 per week	50	Everyday according to doctors' advice	5	Huanghua County, Changzhou	Eastern	Cangzhou	1 person	1	223	2231	some
2231029	223102901	urban	yes	57	male	urban	Senior high school	Urban emloyee basic medical insurance	Never exercise	no	yes	17632-26937	1ÔÂ10ÈÕ	=>3 per week	70	Everyday according to doctors' advice	7	Huanghua County, Changzhou	Eastern	Cangzhou	3-4 persons	1	223	2231	some
2231029	223102902	urban	yes	56	female	urban	Junior high school	Urban emloyee basic medical insurance	1-2 times a week	no	yes	17632-26937	none	<3 per week	70	Everyday according to doctors' advice	7	Huanghua County, Changzhou	Eastern	Cangzhou	3-4 persons		223	2231	some
2231029	223102903	urban	yes	32	male	rural	Senior college	Urban emloyee basic medical insurance	Never exercise	no	yes	17632-26937	none	<3 per week	40	Everyday according to doctors' advice	4	Huanghua County, Changzhou	Eastern	Cangzhou	3-4 persons		223	2231	some
2231030	223103002	urban	yes	56	female	urban	Senior high school	Urban emloyee basic medical insurance	Never exercise	yes	yes	10888-17631	none	=>3 per week	80	Everyday according to doctors' advice	8	Huanghua County, Changzhou	Eastern	Cangzhou	2 persons	1	223	2231	some
2231030	223103001	urban	yes	56	male	urban	Junior high school	Urban emloyee basic medical insurance	Never exercise	yes	yes	10888-17631	none	<3 per week	80	Everyday according to doctors' advice	8	Huanghua County, Changzhou	Eastern	Cangzhou	2 persons		223	2231	some
2231031	223103101	urban	yes	81	male	urban	Primary school	Urban emloyee basic medical insurance	Never exercise	no	yes	26938-50968	none	<3 per week	30	Everyday according to doctors' advice	3	Huanghua County, Changzhou	Eastern	Cangzhou	2 persons	1	223	2231	some
2231031	223103102	urban	yes	69	female	urban	Primary school	Urban dweller basic medical insurance	3-5 times a week	no	yes	26938-50968	1ÔÂ10ÈÕ	<3 per week	60	Everyday according to doctors' advice	6	Huanghua County, Changzhou	Eastern	Cangzhou	2 persons		223	2231	some
2231032	223103201	urban	yes	65	male	urban	Middle specialist	Urban emloyee basic medical insurance	6 times or over a week	no	yes	26938-50968	none	=>3 per week	90	Everyday according to doctors' advice	9	Huanghua County, Changzhou	Eastern	Cangzhou	2 persons	1	223	2231	some
2231032	223103202	urban	yes	65	female	urban	Senior high school	Urban emloyee basic medical insurance	6 times or over a week	no	yes	26938-50968	none	<3 per week	90	Everyday according to doctors' advice	9	Huanghua County, Changzhou	Eastern	Cangzhou	2 persons		223	2231	some
2231033	223103301	urban	yes	74	male	urban	Senior college	Urban emloyee basic medical insurance	6 times or over a week	yes	yes	26938-50968	none	<3 per week	80	Everyday according to doctors' advice	8	Huanghua County, Changzhou	Eastern	Cangzhou	1 person	1	223	2231	some
2231034	223103402	urban	yes	71	female	urban	Middle specialist	Urban emloyee basic medical insurance	Never exercise	no	yes	26938-50968	11ÔÂ20ÈÕ	<3 per week	50	Everyday according to doctors' advice	5	Huanghua County, Changzhou	Eastern	Cangzhou	2 persons	1	223	2231	some
2231034	223103401	urban	yes	74	male	urban	Middle specialist	Urban emloyee basic medical insurance	Never exercise	no	yes	26938-50968	none	<3 per week	40	Everyday according to doctors' advice	4	Huanghua County, Changzhou	Eastern	Cangzhou	2 persons		223	2231	some
2231035	223103501	urban	yes	82	male	urban	Junior high school	Other social medical insurance	3-5 times a week	no	yes	17632-26937	none	<3 per week	80	Everyday according to doctors' advice	8	Huanghua County, Changzhou	Eastern	Cangzhou	1 person	1	223	2231	some
2231047	223104701	urban	yes	46	male	urban	Senior high school	Urban emloyee basic medical insurance	Never exercise	no	no	17632-26937	11ÔÂ20ÈÕ	<3 per week	80	Sometimes	8	Huanghua County, Changzhou	Eastern	Cangzhou	1 person	1	223	2231	some
2231050	223105001	urban	yes	66	male	urban	Primary school	Urban emloyee basic medical insurance	Never exercise	yes	no	10888-17631	none	=>3 per week	90	Everyday according to doctors' advice	9	Huanghua County, Changzhou	Eastern	Cangzhou	1 person	1	223	2231	some
2232006	223200601	urban	yes	65	male	rural	Junior high school	New Cooperative Medical Scheme	Never exercise	no	yes	4748-10887	none	<3 per week	90	Everyday according to doctors' advice	9	Huanghua County, Changzhou	Eastern	Cangzhou	1 person	1	223	2232	some
2232009	223200901	urban	yes	71	female	urban	Junior high school	Urban emloyee basic medical insurance	3-5 times a week	no	yes	4748-10887	none	<3 per week	80	Everyday according to doctors' advice	8	Huanghua County, Changzhou	Eastern	Cangzhou	1 person	1	223	2232	some
2232010	223201002	urban	yes	69	female	urban	Senior high school	Urban emloyee basic medical insurance	No more than 1 time a week	no	yes	17632-26937	none	<3 per week	80	Everyday according to doctors' advice	8	Huanghua County, Changzhou	Eastern	Cangzhou	1 person	1	223	2232	some
2232013	223201302	urban	yes	71	female	rural	Primary school	Urban dweller basic medical insurance	6 times or over a week	no	yes	4748-10887	none	<3 per week	80	Everyday according to doctors' advice	8	Huanghua County, Changzhou	Eastern	Cangzhou	2 persons	1	223	2232	some
2232013	223201301	urban	yes	75	male	urban	Junior high school	Urban emloyee basic medical insurance	6 times or over a week	no	yes	4748-10887	none	<3 per week	80	Everyday according to doctors' advice	8	Huanghua County, Changzhou	Eastern	Cangzhou	2 persons		223	2232	some
2232014	223201401	urban	yes	75	male	urban	Junior high school	Urban emloyee basic medical insurance	1-2 times a week	no	yes	17632-26937	none	<3 per week	90	Everyday according to doctors' advice	9	Huanghua County, Changzhou	Eastern	Cangzhou	1 person	1	223	2232	some
2232016	223201602	urban	yes	49	female	rural	Junior high school	New Cooperative Medical Scheme	Never exercise	no	yes	4748-10887	none	<3 per week	80	Everyday according to doctors' advice	8	Huanghua County, Changzhou	Eastern	Cangzhou	2 persons	1	223	2232	some
2232016	223201601	urban	yes	55	male	rural	Junior high school	New Cooperative Medical Scheme	Never exercise	no	yes	4748-10887	none	<3 per week	80	Everyday according to doctors' advice	8	Huanghua County, Changzhou	Eastern	Cangzhou	2 persons		223	2232	some
2232017	223201702	urban	yes	67	female	urban	Junior high school	No	6 times or over a week	no	yes	10888-17631	none	<3 per week	80	Everyday according to doctors' advice	8	Huanghua County, Changzhou	Eastern	Cangzhou	1 person	1	223	2232	some
2232025	223202501	urban	yes	58	male	urban	Senior college	Urban emloyee basic medical insurance	Never exercise	no	yes	26938-50968	11ÔÂ20ÈÕ	=>3 per week	90	Everyday according to doctors' advice	9	Huanghua County, Changzhou	Eastern	Cangzhou	2 persons	1	223	2232	some
2232025	223202502	urban	yes	59	female	urban	Junior high school	Urban emloyee basic medical insurance	Never exercise	no	yes	26938-50968	none	<3 per week	80	Everyday according to doctors' advice	8	Huanghua County, Changzhou	Eastern	Cangzhou	2 persons		223	2232	some
2232026	223202601	urban	yes	78	male	rural	Primary school	New Cooperative Medical Scheme	6 times or over a week	no	yes	10888-17631	none	<3 per week	90	Everyday according to doctors' advice	9	Huanghua County, Changzhou	Eastern	Cangzhou	1 person	1	223	2232	some
2232029	223202901	urban	yes	84	male	urban	Junior high school	Urban emloyee basic medical insurance	Never exercise	no	yes	26938-50968	none	<3 per week	90	Everyday according to doctors' advice	9	Huanghua County, Changzhou	Eastern	Cangzhou	1 person	1	223	2232	some
2232031	223203101	urban	yes	48	male	urban	Middle specialist	Urban emloyee basic medical insurance	Never exercise	no	yes	17632-26937	none	<3 per week	90	Everyday according to doctors' advice	9	Huanghua County, Changzhou	Eastern	Cangzhou	1 person	1	223	2232	some
2232032	223203201	urban	yes	54	male	urban	Middle specialist	Urban emloyee basic medical insurance	Never exercise	no	yes	17632-26937	11ÔÂ20ÈÕ	=>3 per week	90	Everyday according to doctors' advice	9	Huanghua County, Changzhou	Eastern	Cangzhou	1 person	1	223	2232	some
2232035	223203501	urban	yes	68	female	rural	Junior high school	New Cooperative Medical Scheme	Never exercise	no	yes	10888-17631	none	<3 per week	80	Everyday according to doctors' advice	8	Huanghua County, Changzhou	Eastern	Cangzhou	1 person	1	223	2232	some
2232036	223203602	urban	yes	59	female	urban	Senior high school	Urban emloyee basic medical insurance	Never exercise	no	yes	10888-17631	none	<3 per week	90	Everyday according to doctors' advice	9	Huanghua County, Changzhou	Eastern	Cangzhou	1 person	1	223	2232	some
2232037	223203702	urban	yes	63	female	urban	Junior high school	Urban emloyee basic medical insurance	Never exercise	no	yes	17632-26937	none	<3 per week	80	Everyday according to doctors' advice	8	Huanghua County, Changzhou	Eastern	Cangzhou	1 person	1	223	2232	some
2232044	223204402	urban	yes	71	female	urban	Senior high school	Urban emloyee basic medical insurance	6 times or over a week	no	yes	17632-26937	none	<3 per week	90	Everyday according to doctors' advice	9	Huanghua County, Changzhou	Eastern	Cangzhou	1 person	1	223	2232	some
2232046	223204601	urban	yes	55	male	urban	Junior high school	Urban emloyee basic medical insurance	6 times or over a week	no	yes	17632-26937	11ÔÂ20ÈÕ	<3 per week	90	Everyday according to doctors' advice	9	Huanghua County, Changzhou	Eastern	Cangzhou	1 person	1	223	2232	some
2232048	223204801	urban	yes	64	female	urban	Junior high school	Urban emloyee basic medical insurance	Never exercise	no	yes	4748-10887	none	<3 per week	90	Everyday according to doctors' advice	9	Huanghua County, Changzhou	Eastern	Cangzhou	1 person	1	223	2232	some
2233001	223300102	urban	yes	65	female	urban	Primary school	Urban emloyee basic medical insurance	Never exercise	yes	no	10888-17631	none	<3 per week	90	Everyday according to doctors' advice	9	Huanghua County, Changzhou	Eastern	Cangzhou	1 person	1	223	2233	some
2233003	223300301	urban	yes	68	female	urban	Never studied	Urban dweller basic medical insurance	Never exercise	yes	no	17632-26937	none	<3 per week	80	Everyday according to doctors' advice	8	Huanghua County, Changzhou	Eastern	Cangzhou	1 person	1	223	2233	some
2233008	223300801	urban	yes	52	male	urban	Senior high school	Urban emloyee basic medical insurance	1-2 times a week	no	yes	17632-26937	none	<3 per week	90	Everyday according to doctors' advice	9	Huanghua County, Changzhou	Eastern	Cangzhou	2 persons	1	223	2233	some
2233008	223300802	urban	yes	51	female	urban	Senior high school	Urban emloyee basic medical insurance	1-2 times a week	no	yes	17632-26937	none	<3 per week	90	Everyday according to doctors' advice	9	Huanghua County, Changzhou	Eastern	Cangzhou	2 persons		223	2233	some
2233014	223301401	urban	yes	74	male	urban	Primary school	Urban emloyee basic medical insurance	1-2 times a week	yes	no	10888-17631	none	<3 per week	80	Everyday according to doctors' advice	8	Huanghua County, Changzhou	Eastern	Cangzhou	1 person	1	223	2233	some
2233015	223301501	urban	yes	51	male	rural	Junior high school	New Cooperative Medical Scheme	1-2 times a week	no	yes	10888-17631	none	<3 per week	80	Everyday according to doctors' advice	8	Huanghua County, Changzhou	Eastern	Cangzhou	1 person	1	223	2233	some
2233017	223301702	urban	yes	65	female	urban	Primary school	Urban emloyee basic medical insurance	3-5 times a week	no	yes	10888-17631	11ÔÂ20ÈÕ	<3 per week	70	Everyday according to doctors' advice	7	Huanghua County, Changzhou	Eastern	Cangzhou	1 person	1	223	2233	some
2233018	223301801	urban	yes	85	female	rural	Never studied	New Cooperative Medical Scheme	Never exercise	yes	yes	4748-10887	none	<3 per week	80	Everyday according to doctors' advice	8	Huanghua County, Changzhou	Eastern	Cangzhou	1 person	1	223	2233	some
2233019	223301901	urban	yes	68	female	urban	Primary school	Urban dweller basic medical insurance	6 times or over a week	no	yes	10888-17631	none	<3 per week	60	Everyday according to doctors' advice	6	Huanghua County, Changzhou	Eastern	Cangzhou	1 person	1	223	2233	some
2233021	223302101	urban	yes	71	male	urban	Junior high school	Urban emloyee basic medical insurance	6 times or over a week	no	yes	26938-50968	none	<3 per week	60	Everyday according to doctors' advice	6	Huanghua County, Changzhou	Eastern	Cangzhou	1 person	1	223	2233	some
2233022	223302201	urban	yes	66	female	urban	Primary school	Urban emloyee basic medical insurance	Never exercise	no	yes	10888-17631	1ÔÂ10ÈÕ	<3 per week	90	Everyday according to doctors' advice	9	Huanghua County, Changzhou	Eastern	Cangzhou	1 person	1	223	2233	some
2233024	223302401	urban	yes	66	male	urban	Primary school	Urban emloyee basic medical insurance	Never exercise	no	yes	4748-10887	none	<3 per week	70	Everyday according to doctors' advice	7	Huanghua County, Changzhou	Eastern	Cangzhou	1 person	1	223	2233	some
2233027	223302702	urban	yes	63	female	rural	Primary school	New Cooperative Medical Scheme	Never exercise	yes	yes	4748-10887	none	<3 per week	90	Everyday according to doctors' advice	9	Huanghua County, Changzhou	Eastern	Cangzhou	1 person	1	223	2233	some
2233042	223304201	urban	yes	64	female	urban	Primary school	Urban dweller basic medical insurance	3-5 times a week	no	yes	4748-10887	none	<3 per week	75	Everyday according to doctors' advice	8	Huanghua County, Changzhou	Eastern	Cangzhou	1 person	1	223	2233	some
2233047	223304701	urban	yes	75	female	urban	Primary school	Urban emloyee basic medical insurance	Never exercise	no	yes	17632-26937	none	<3 per week	70	Everyday according to doctors' advice	7	Huanghua County, Changzhou	Eastern	Cangzhou	1 person	1	223	2233	some
2233049	223304901	urban	yes	57	male	urban	Junior high school	Urban emloyee basic medical insurance	Never exercise	no	yes	17632-26937	none	<3 per week	80	Everyday according to doctors' advice	8	Huanghua County, Changzhou	Eastern	Cangzhou	1 person	1	223	2233	some
2233050	223305001	urban	yes	71	male	urban	Junior high school	Urban emloyee basic medical insurance	3-5 times a week	yes	yes	10888-17631	none	<3 per week	80	Everyday according to doctors' advice	8	Huanghua County, Changzhou	Eastern	Cangzhou	1 person	1	223	2233	some
2234001	223400101	urban	yes	76	female	urban	Senior high school	Urban dweller basic medical insurance	6 times or over a week	yes	yes	17632-26937	none	<3 per week	60	Everyday according to doctors' advice	6	Huanghua County, Changzhou	Eastern	Cangzhou	1 person	1	223	2234	some
2234002	223400202	urban	yes	68	female	urban	Senior college	Urban emloyee basic medical insurance	6 times or over a week	no	yes	26938-50968	none	<3 per week	90	Everyday according to doctors' advice	9	Huanghua County, Changzhou	Eastern	Cangzhou	1 person	1	223	2234	some
2234003	223400301	urban	yes	69	male	urban	University or higher	Urban emloyee basic medical insurance	6 times or over a week	no	yes	10888-17631	none	<3 per week	50	Everyday according to doctors' advice	5	Huanghua County, Changzhou	Eastern	Cangzhou	1 person	1	223	2234	some
2234006	223400602	urban	yes	57	male	urban	Senior high school	Urban emloyee basic medical insurance	Never exercise	yes	yes	26938-50968	11ÔÂ20ÈÕ	<3 per week	90	Everyday according to doctors' advice	9	Huanghua County, Changzhou	Eastern	Cangzhou	2 persons	1	223	2234	some
2234006	223400601	urban	yes	60	female	urban	Junior high school	Urban emloyee basic medical insurance	1-2 times a week	no	yes	26938-50968	none	<3 per week	80	Everyday according to doctors' advice	8	Huanghua County, Changzhou	Eastern	Cangzhou	2 persons		223	2234	some
2234008	223400801	urban	yes	62	male	rural	Junior high school	New Cooperative Medical Scheme	3-5 times a week	no	yes	4748-10887	11ÔÂ20ÈÕ	<3 per week	60	Sometimes	6	Huanghua County, Changzhou	Eastern	Cangzhou	2 persons	1	223	2234	some
2234008	223400802	urban	yes	60	female	rural	Primary school	New Cooperative Medical Scheme	3-5 times a week	no	yes	4748-10887	11ÔÂ20ÈÕ	<3 per week	70	Never	7	Huanghua County, Changzhou	Eastern	Cangzhou	2 persons		223	2234	some
2234009	223400901	urban	yes	47	male	urban	University or higher	Urban emloyee basic medical insurance	Never exercise	yes	yes	26938-50968	>30	<3 per week	90	Sometimes	9	Huanghua County, Changzhou	Eastern	Cangzhou	1 person	1	223	2234	some
2234010	223401002	urban	yes	41	female	urban	Junior high school	Urban emloyee basic medical insurance	1-2 times a week	no	yes	10888-17631	none	<3 per week	80	Everyday according to doctors' advice	8	Huanghua County, Changzhou	Eastern	Cangzhou	1 person	1	223	2234	some
2234016	223401601	urban	yes	68	female	rural	Primary school	New Cooperative Medical Scheme	Never exercise	no	yes	17632-26937	none	<3 per week	100	Never	10	Huanghua County, Changzhou	Eastern	Cangzhou	2 persons	1	223	2234	some
2234016	223401602	urban	yes	71	male	urban	Technical college	Urban emloyee basic medical insurance	Never exercise	no	yes	17632-26937	none	<3 per week	90	Never	9	Huanghua County, Changzhou	Eastern	Cangzhou	2 persons		223	2234	some
2234017	223401701	urban	yes	65	female	urban	Primary school	Urban emloyee basic medical insurance	6 times or over a week	no	yes	17632-26937	none	<3 per week	90	Everyday according to doctors' advice	9	Huanghua County, Changzhou	Eastern	Cangzhou	2 persons	1	223	2234	some
2234017	223401702	urban	yes	63	male	urban	Senior college	Urban emloyee basic medical insurance	Never exercise	no	yes	17632-26937	none	<3 per week	90	Sometimes	9	Huanghua County, Changzhou	Eastern	Cangzhou	2 persons		223	2234	some
2234018	223401802	urban	yes	70	female	rural	Primary school	New Cooperative Medical Scheme	Never exercise	yes	yes	4748-10887	none	<3 per week	80	Everyday according to doctors' advice	8	Huanghua County, Changzhou	Eastern	Cangzhou	1 person	1	223	2234	some
2234025	223402502	urban	yes	58	male	urban	Primary school	Urban emloyee basic medical insurance	Never exercise	no	yes	10888-17631	11ÔÂ20ÈÕ	=>3 per week	90	Everyday according to doctors' advice	9	Huanghua County, Changzhou	Eastern	Cangzhou	2 persons	1	223	2234	some
2234025	223402501	urban	yes	54	female	rural	Primary school	No	6 times or over a week	no	yes	10888-17631	11ÔÂ20ÈÕ	<3 per week	90	Everyday according to doctors' advice	9	Huanghua County, Changzhou	Eastern	Cangzhou	2 persons		223	2234	some
2234026	223402602	urban	yes	59	female	urban	Senior high school	Urban emloyee basic medical insurance	1-2 times a week	no	yes	17632-26937	none	<3 per week	70	Sometimes	7	Huanghua County, Changzhou	Eastern	Cangzhou	2 persons	1	223	2234	some
2234026	223402601	urban	yes	59	male	urban	Senior high school	Urban emloyee basic medical insurance	1-2 times a week	no	yes	17632-26937	none	<3 per week	80	Everyday according to doctors' advice	8	Huanghua County, Changzhou	Eastern	Cangzhou	2 persons		223	2234	some
2234030	223403002	urban	yes	50	female	rural	Junior high school	Urban dweller basic medical insurance	Never exercise	no	yes	10888-17631	1ÔÂ10ÈÕ	<3 per week	50	Everyday according to doctors' advice	5	Huanghua County, Changzhou	Eastern	Cangzhou	1 person	1	223	2234	some
2234031	223403101	urban	yes	71	male	rural	Junior high school	New Cooperative Medical Scheme	Never exercise	no	yes	10888-17631	none	<3 per week	70	Everyday according to doctors' advice	7	Huanghua County, Changzhou	Eastern	Cangzhou	2 persons	1	223	2234	some
2234031	223403102	urban	yes	64	female	rural	Primary school	New Cooperative Medical Scheme	6 times or over a week	no	yes	10888-17631	none	<3 per week	90	Everyday according to doctors' advice	9	Huanghua County, Changzhou	Eastern	Cangzhou	2 persons		223	2234	some
2234032	223403202	urban	yes	69	female	urban	Primary school	Urban emloyee basic medical insurance	6 times or over a week	no	yes	17632-26937	none	<3 per week	70	Everyday according to doctors' advice	7	Huanghua County, Changzhou	Eastern	Cangzhou	1 person	1	223	2234	some
2234033	223403301	urban	yes	73	male	urban	Senior high school	Urban emloyee basic medical insurance	Never exercise	no	yes	17632-26937	11ÔÂ20ÈÕ	<3 per week	80	Everyday according to doctors' advice	8	Huanghua County, Changzhou	Eastern	Cangzhou	1 person	1	223	2234	some
2234034	223403402	urban	yes	65	female	urban	Primary school	Urban emloyee basic medical insurance	3-5 times a week	yes	yes	26938-50968	none	<3 per week	70	Everyday according to doctors' advice	7	Huanghua County, Changzhou	Eastern	Cangzhou	2 persons	1	223	2234	some
2234034	223403401	urban	yes	65	male	urban	Senior high school	Urban emloyee basic medical insurance	3-5 times a week	yes	yes	26938-50968	none	<3 per week	60	Everyday according to doctors' advice	6	Huanghua County, Changzhou	Eastern	Cangzhou	2 persons		223	2234	some
2234035	223403501	urban	yes	76	female	urban	Senior high school	Urban emloyee basic medical insurance	Never exercise	no	yes	26938-50968	none	<3 per week	90	Everyday according to doctors' advice	9	Huanghua County, Changzhou	Eastern	Cangzhou	1 person	1	223	2234	some
2234036	223403601	urban	yes	72	male	urban	Junior high school	Urban emloyee basic medical insurance	3-5 times a week	no	yes	10888-17631	1ÔÂ10ÈÕ	<3 per week	60	Everyday according to doctors' advice	6	Huanghua County, Changzhou	Eastern	Cangzhou	2 persons	1	223	2234	some
2234036	223403602	urban	yes	69	female	rural	Primary school	New Cooperative Medical Scheme	Never exercise	no	yes	10888-17631	1ÔÂ10ÈÕ	<3 per week	70	Everyday according to doctors' advice	7	Huanghua County, Changzhou	Eastern	Cangzhou	2 persons		223	2234	some
2234041	223404102	urban	yes	69	male	urban	Junior high school	Urban emloyee basic medical insurance	Never exercise	no	yes	10888-17631	none	=>3 per week	70	Everyday according to doctors' advice	7	Huanghua County, Changzhou	Eastern	Cangzhou	2 persons	1	223	2234	some
2234041	223404101	urban	yes	65	female	urban	Primary school	Urban dweller basic medical insurance	3-5 times a week	no	yes	10888-17631	none	<3 per week	60	Everyday according to doctors' advice	6	Huanghua County, Changzhou	Eastern	Cangzhou	2 persons		223	2234	some
2234042	223404202	urban	yes	72	female	urban	Primary school	Urban emloyee basic medical insurance	Never exercise	yes	yes	17632-26937	none	<3 per week	60	Everyday according to doctors' advice	6	Huanghua County, Changzhou	Eastern	Cangzhou	2 persons	1	223	2234	some
2234042	223404201	urban	yes	76	male	urban	Senior college	Urban emloyee basic medical insurance	Never exercise	no	yes	17632-26937	none	<3 per week	60	Everyday according to doctors' advice	6	Huanghua County, Changzhou	Eastern	Cangzhou	2 persons		223	2234	some
2234043	223404302	urban	yes	69	female	rural	Never studied	New Cooperative Medical Scheme	Never exercise	no	yes	10888-17631	none	<3 per week	80	Everyday according to doctors' advice	8	Huanghua County, Changzhou	Eastern	Cangzhou	1 person	1	223	2234	some
2234044	223404402	urban	yes	66	female	urban	Middle specialist	Urban emloyee basic medical insurance	6 times or over a week	no	yes	26938-50968	none	<3 per week	80	Everyday according to doctors' advice	8	Huanghua County, Changzhou	Eastern	Cangzhou	1 person	1	223	2234	some
2234045	223404501	urban	yes	64	male	urban	Junior high school	Urban emloyee basic medical insurance	6 times or over a week	no	yes	26938-50968	none	<3 per week	70	Everyday according to doctors' advice	7	Huanghua County, Changzhou	Eastern	Cangzhou	2 persons	1	223	2234	some
2234045	223404502	urban	yes	71	female	urban	Primary school	Urban emloyee basic medical insurance	6 times or over a week	no	yes	26938-50968	none	<3 per week	70	Everyday according to doctors' advice	7	Huanghua County, Changzhou	Eastern	Cangzhou	2 persons		223	2234	some
3111004	311100401	urban	yes	41	male	rural	Junior high school	New Cooperative Medical Scheme	Never exercise	no	yes	17632-26937	11ÔÂ20ÈÕ	=>3 per week	80	Sometimes	8	Hongshan District, Chifeng	Western	Chifeng	2 persons	1	311	3111	some
3111004	311100402	urban	yes	35	female	rural	Junior high school	New Cooperative Medical Scheme	Never exercise	no	yes	17632-26937	none	<3 per week	80	Never	8	Hongshan District, Chifeng	Western	Chifeng	2 persons		311	3111	some
3111005	311100501	urban	yes	75	male	rural	Primary school	New Cooperative Medical Scheme	6 times or over a week	no	yes	4748-10887	none	<3 per week	40	Sometimes	4	Hongshan District, Chifeng	Western	Chifeng	1 person	1	311	3111	some
3111006	311100603	urban	yes	83	female	rural	Never studied	New Cooperative Medical Scheme	Never exercise	no	yes	4748-10887	none	<3 per week	90	Everyday according to doctors' advice	9	Hongshan District, Chifeng	Western	Chifeng	1 person	1	311	3111	some
3111007	311100702	urban	yes	49	female	rural	Junior high school	New Cooperative Medical Scheme	Never exercise	no	yes	4748-10887	none	<3 per week	50	Everyday according to doctors' advice	5	Hongshan District, Chifeng	Western	Chifeng	1 person	1	311	3111	some
3111008	311100801	urban	yes	53	male	rural	Junior high school	New Cooperative Medical Scheme	Never exercise	no	yes	10888-17631	>30	=>3 per week	80	Everyday according to doctors' advice	8	Hongshan District, Chifeng	Western	Chifeng	1 person	1	311	3111	some
3111011	311101102	urban	yes	43	female	rural	Junior high school	New Cooperative Medical Scheme	Never exercise	no	yes	4748-10887	none	<3 per week	90	Everyday according to doctors' advice	9	Hongshan District, Chifeng	Western	Chifeng	1 person	1	311	3111	some
3111012	311101202	urban	yes	59	female	rural	Junior high school	New Cooperative Medical Scheme	Never exercise	no	yes	17632-26937	none	<3 per week	70	Everyday according to doctors' advice	7	Hongshan District, Chifeng	Western	Chifeng	1 person	1	311	3111	some
3111013	311101305	urban	yes	69	male	rural	Never studied	New Cooperative Medical Scheme	3-5 times a week	no	yes	4748-10887	none	<3 per week	10	Everyday according to doctors' advice	1	Hongshan District, Chifeng	Western	Chifeng	1 person	1	311	3111	some
3111014	311101402	urban	yes	45	female	rural	Junior high school	New Cooperative Medical Scheme	Never exercise	no	yes	10888-17631	none	<3 per week	80	Everyday according to doctors' advice	8	Hongshan District, Chifeng	Western	Chifeng	1 person	1	311	3111	some
3111015	311101501	urban	yes	61	male	rural	Primary school	New Cooperative Medical Scheme	Never exercise	no	yes	4748-10887	none	<3 per week	80	Sometimes	8	Hongshan District, Chifeng	Western	Chifeng	1 person	1	311	3111	some
3111018	311101801	urban	yes	70	female	rural	Never studied	New Cooperative Medical Scheme	Never exercise	no	yes	4748-10887	none	<3 per week	40	Everyday according to doctors' advice	4	Hongshan District, Chifeng	Western	Chifeng	1 person	1	311	3111	some
3111021	311102104	urban	yes	55	female	urban	Primary school	New Cooperative Medical Scheme	Never exercise	no	yes	4748-10887	none	<3 per week	70	Everyday according to doctors' advice	7	Hongshan District, Chifeng	Western	Chifeng	1 person	1	311	3111	some
3111023	311102301	urban	yes	40	male	rural	Junior high school	Urban emloyee basic medical insurance	Never exercise	no	yes	17632-26937	1ÔÂ10ÈÕ	<3 per week	90	Everyday according to doctors' advice	9	Hongshan District, Chifeng	Western	Chifeng	1 person	1	311	3111	some
3111025	311102502	urban	yes	58	female	rural	Primary school	New Cooperative Medical Scheme	Never exercise	no	yes	4748-10887	none	<3 per week	60	Everyday according to doctors' advice	6	Hongshan District, Chifeng	Western	Chifeng	1 person	1	311	3111	some
3111028	311102802	urban	yes	43	female	rural	Junior high school	New Cooperative Medical Scheme	Never exercise	no	yes	10888-17631	none	<3 per week	80	Everyday according to doctors' advice	8	Hongshan District, Chifeng	Western	Chifeng	1 person	1	311	3111	some
3111030	311103002	urban	yes	58	female	rural	Never studied	New Cooperative Medical Scheme	Never exercise	no	yes	0-4747	none	<3 per week	90	Everyday according to doctors' advice	9	Hongshan District, Chifeng	Western	Chifeng	1 person	1	311	3111	some
3111031	311103105	urban	yes	88	male	urban	Never studied	New Cooperative Medical Scheme	Never exercise	no	yes	4748-10887	1ÔÂ10ÈÕ	<3 per week	50	Everyday according to doctors' advice	5	Hongshan District, Chifeng	Western	Chifeng	1 person	1	311	3111	some
3111033	311103304	urban	yes	83	female	rural	Never studied	New Cooperative Medical Scheme	6 times or over a week	no	yes	10888-17631	none	<3 per week	90	Sometimes	9	Hongshan District, Chifeng	Western	Chifeng	1 person	1	311	3111	some
3111034	311103402	urban	yes	63	female	rural	Never studied	New Cooperative Medical Scheme	Never exercise	no	yes	0-4747	none	<3 per week	70	Everyday according to doctors' advice	7	Hongshan District, Chifeng	Western	Chifeng	1 person	1	311	3111	some
3111035	311103502	urban	yes	54	female	rural	Never studied	New Cooperative Medical Scheme	Never exercise	no	yes	10888-17631	none	<3 per week	90	Sometimes	9	Hongshan District, Chifeng	Western	Chifeng	1 person	1	311	3111	some
3111036	311103605	urban	yes	60	female	rural	Never studied	New Cooperative Medical Scheme	Never exercise	no	yes	10888-17631	none	<3 per week	80	Everyday according to doctors' advice	8	Hongshan District, Chifeng	Western	Chifeng	3-4 persons	1	311	3111	some
3111036	311103601	urban	yes	40	male	rural	Junior high school	New Cooperative Medical Scheme	Never exercise	no	yes	10888-17631	1ÔÂ10ÈÕ	<3 per week	70	Everyday according to doctors' advice	7	Hongshan District, Chifeng	Western	Chifeng	3-4 persons		311	3111	some
3111036	311103604	urban	yes	65	male	rural	Primary school	New Cooperative Medical Scheme	Never exercise	no	yes	10888-17631	none	<3 per week	80	Everyday according to doctors' advice	8	Hongshan District, Chifeng	Western	Chifeng	3-4 persons		311	3111	some
3111037	311103702	urban	yes	50	female	rural	Junior high school	New Cooperative Medical Scheme	Never exercise	no	yes	4748-10887	none	<3 per week	40	Everyday according to doctors' advice	4	Hongshan District, Chifeng	Western	Chifeng	1 person	1	311	3111	some
3111039	311103901	urban	yes	54	male	rural	Primary school	New Cooperative Medical Scheme	Never exercise	no	yes	10888-17631	none	<3 per week	70	Everyday according to doctors' advice	7	Hongshan District, Chifeng	Western	Chifeng	2 persons	1	311	3111	some
3111039	311103902	urban	yes	54	female	rural	Primary school	New Cooperative Medical Scheme	Never exercise	no	yes	10888-17631	none	<3 per week	60	Everyday according to doctors' advice	6	Hongshan District, Chifeng	Western	Chifeng	2 persons		311	3111	some
3111040	311104005	urban	yes	60	female	rural	Primary school	New Cooperative Medical Scheme	Never exercise	no	yes	10888-17631	none	<3 per week	50	Everyday according to doctors' advice	5	Hongshan District, Chifeng	Western	Chifeng	2 persons	1	311	3111	some
3111040	311104004	urban	yes	67	male	rural	Primary school	New Cooperative Medical Scheme	3-5 times a week	no	yes	10888-17631	1ÔÂ10ÈÕ	=>3 per week	60	Everyday according to doctors' advice	6	Hongshan District, Chifeng	Western	Chifeng	2 persons		311	3111	some
3111043	311104302	urban	yes	47	female	rural	Primary school	New Cooperative Medical Scheme	Never exercise	no	yes	10888-17631	none	<3 per week	60	Everyday according to doctors' advice	6	Hongshan District, Chifeng	Western	Chifeng	1 person	1	311	3111	some
3111044	311104401	urban	yes	51	male	rural	Junior high school	New Cooperative Medical Scheme	Never exercise	no	yes	10888-17631	11ÔÂ20ÈÕ	=>3 per week	100	Sometimes	10	Hongshan District, Chifeng	Western	Chifeng	2 persons	1	311	3111	some
[truncated: 8,056 more rows]
